# Supplementary material for: Pyridine-4-carbaldehyde 4-phenylsemicarbazone
Source: Acta Crystallogr Sect E Struct Rep Online. 2011 Apr 16;67(Pt 5):o1135. doi: 10.1107/S1600536811013134 (PMC3089140; doi:10.1107/S1600536811013134)
Supplement: Supplementary file 1 [file e-67-o1135-sup1.cif]

##############################################################################
#                                                                            #
# This CIF contains the data in a paper accepted for publication in          #
# Acta Crystallographica Section E. It conforms to the requirements of       #
# Notes for Authors for Acta Crystallographica Section E, and has been       #
# peer reviewed under the auspices of the IUCr Commission on Journals.       #
#                                                                            #
# Full details of the Crystallographic Information File format               #
# are given in the paper "The Crystallographic Information File (CIF):       #
# a New Standard Archive File for Crystallography" by S. R. Hall, F. H.      #
# Allen and I. D. Brown [Acta Cryst. (1991), A47, 655-685].                  #
#                                                                            #
# The current version of the core CIF dictionary is obtainable from          #
# ftp://ftp.iucr.org/pub/cif_core.dic.                                       #
#                                                                            #
# Software is freely available for graphical display of the structure(s)     #
# in this CIF. For information consult the CIF software page                 #
# http://www.iucr.org/resources/cif/software.                                #
#                                                                            #
# This file may be used for bona fide research purposes within the           #
# scientific community so long as proper attribution is given to the journal # 
# article from which it was obtained.                                        #
#                                                                            #
##############################################################################
data_global
_audit_creation_method     'from SHELXL97 CIF and IUCr SHELXL97-template'
_journal_date_recd_electronic     2011-03-29
_journal_date_accepted     2011-04-07
_journal_name_full     'Acta Crystallographica, Section E'
_journal_year     2011
_journal_volume     67
_journal_issue      5
_journal_page_first     o1135
_journal_page_last     o1135
_journal_paper_category     QO
_journal_coeditor_code     FY2007
_publ_contact_author_name     'Santiago Gar\'ia-Granda'
_publ_contact_author_address
;
Departamento de Qu\'imica F\'isica y Anal\'itica
Facultad de Qu\'imica
Universidad de Oviedo - CINN
C/ Juli\'an Claver\'ia, 8
33006 Oviedo
Spain
;
_publ_contact_author_email     'sgg@uniovi.es'
_publ_contact_author_fax     '+34 985 103125'
_publ_contact_author_phone     '+34 985 103477'
_publ_section_title
;
Pyridine-4-carbaldehyde 4-phenylsemicarbazone
;
loop_
    _publ_author_name
    _publ_author_address
    'Rafael Mendoza-Mero\~no'
;
Departamento de Qu\'imica F\'isica y Anal\'itica
Facultad de Qu\'imica
Universidad de Oviedo - CINN
C/ Juli\'an Claver\'ia, 8
33006 Oviedo
Spain
;
    'Laura Men\'endez-Taboada'
;
Departamento de Qu\'imica F\'isica y Anal\'itica
Facultad de Qu\'imica
Universidad de Oviedo - CINN
C/ Juli\'an Claver\'ia, 8
33006 Oviedo
Spain
;
    'Eva Fern\'andez-Zapico'
;
Departamento de Qu\'imica F\'isica y Anal\'itica
Facultad de Qu\'imica
Universidad de Oviedo - CINN
C/ Juli\'an Claver\'ia, 8
33006 Oviedo
Spain
;
    'Santiago Garc\'ia-Granda'
;
Departamento de Qu\'imica F\'isica y Anal\'itica
Facultad de Qu\'imica
Universidad de Oviedo - CINN
C/ Juli\'an Claver\'ia, 8
33006 Oviedo
Spain
;
data_I
_chemical_name_systematic
;
Pyridine-4-carbaldehyde 4-phenylsemicarbazone
;
_chemical_name_common
;
;
_chemical_formula_moiety     'C13 H12 N4 O'
_chemical_formula_sum     'C13 H12 N4 O'
_chemical_formula_iupac     'C13 H12 N4 O'
_chemical_formula_weight     240.27
_chemical_melting_point     493.15
_symmetry_cell_setting     monoclinic
_symmetry_space_group_name_H-M     'P 21/c'
_symmetry_space_group_name_Hall     '-P 2ybc'
loop_
    _symmetry_equiv_pos_as_xyz
    'x, y, z'
    '-x, y+1/2, -z+1/2'
    '-x, -y, -z'
    'x, -y-1/2, z-1/2'
_cell_length_a     9.2794(6)
_cell_length_b     10.3384(8)
_cell_length_c     12.8244(8)
_cell_angle_alpha     90.00
_cell_angle_beta     100.744(6)
_cell_angle_gamma     90.00
_cell_volume     1208.73(15)
_cell_formula_units_Z     4
_cell_measurement_reflns_used     2114
_cell_measurement_theta_min     3.5050
_cell_measurement_theta_max     70.6743
_cell_measurement_temperature     294.6
_exptl_crystal_description     'rod'
_exptl_crystal_colour     'white'
_exptl_crystal_size_max     0.3003
_exptl_crystal_size_mid     0.1048
_exptl_crystal_size_min     0.0558
_exptl_crystal_density_diffrn     1.320
_exptl_crystal_density_meas     ?
_exptl_crystal_density_method     'not measured'
_exptl_crystal_F_000     504
_exptl_absorpt_coefficient_mu     0.719
_exptl_absorpt_correction_type     multi-scan
_exptl_absorpt_process_details
;
(ABSPACK in CrysAlis PRO; Oxford Diffraction, 2010)
;
_exptl_absorpt_correction_T_min     0.88820
_exptl_absorpt_correction_T_max     1.00000
_exptl_special_details     ?
_diffrn_ambient_temperature     294.6
_diffrn_radiation_type     CuK\a
_diffrn_radiation_wavelength     1.54180
_diffrn_radiation_source     'Enhance (Cu) X-ray Source'
_diffrn_radiation_monochromator     graphite
_diffrn_measurement_device_type     'Oxford Diffraction Xcalibur Gemini R'
_diffrn_measurement_method     '\w scans'
_diffrn_detector_area_resol_mean     10.2673
_diffrn_reflns_number     7257
_diffrn_reflns_av_R_equivalents     0.0661
_diffrn_reflns_av_sigmaI/netI     0.0579
_diffrn_reflns_theta_min     4.85
_diffrn_reflns_theta_max     70.81
_diffrn_reflns_theta_full     70.81
_diffrn_measured_fraction_theta_max     0.994
_diffrn_measured_fraction_theta_full     0.994
_diffrn_reflns_limit_h_min     -10
_diffrn_reflns_limit_h_max     11
_diffrn_reflns_limit_k_min     -12
_diffrn_reflns_limit_k_max     11
_diffrn_reflns_limit_l_min     -15
_diffrn_reflns_limit_l_max     15
_diffrn_standards_number     ?
_diffrn_standards_interval_count     ?
_diffrn_standards_interval_time     ?
_diffrn_standards_decay_%     ?
_refine_special_details
;
 Refinement of F^2^ against ALL reflections.  The weighted R-factor wR and
 goodness of fit S are based on F^2^, conventional R-factors R are based
 on F, with F set to zero for negative F^2^. The threshold expression of
 F^2^ > 2sigma(F^2^) is used only for calculating R-factors(gt) etc. and is
 not relevant to the choice of reflections for refinement.  R-factors based
 on F^2^ are statistically about twice as large as those based on F, and R-
 factors based on ALL data will be even larger.
;
_reflns_number_total     2310
_reflns_number_gt     1702
_reflns_threshold_expression     >2sigma(I)
_refine_ls_structure_factor_coef     Fsqd
_refine_ls_matrix_type     full
_refine_ls_R_factor_all     0.0705
_refine_ls_R_factor_gt     0.0519
_refine_ls_wR_factor_gt     0.1259
_refine_ls_wR_factor_ref     0.1432
_refine_ls_goodness_of_fit_ref     1.056
_refine_ls_restrained_S_all     1.056
_refine_ls_number_reflns     2310
_refine_ls_number_parameters     176
_refine_ls_number_restraints     0
_refine_ls_hydrogen_treatment     mixed
_refine_ls_weighting_scheme     calc
_refine_ls_weighting_details
         'calc w=1/[\s^2^(Fo^2^)+(0.0648P)^2^+0.0647P] where P=(Fo^2^+2Fc^2^)/3'
_atom_sites_solution_hydrogens     geom
_atom_sites_solution_primary     direct
_atom_sites_solution_secondary     difmap
_refine_ls_shift/su_max     0.000
_refine_ls_shift/su_mean     0.000
_refine_diff_density_max     0.196
_refine_diff_density_min     -0.171
_refine_ls_extinction_method     SHELXL
_refine_ls_extinction_coef     0.0051(8)
_refine_ls_extinction_expression
                                  'Fc^*^=kFc[1+0.001xFc^2^\l^3^/sin(2\q)]^-1/4^'
loop_
    _atom_type_symbol
    _atom_type_description
    _atom_type_scat_dispersion_real
    _atom_type_scat_dispersion_imag
    _atom_type_scat_source
    'C' 'C' 0.0181 0.0091
                         'International Tables Vol C Tables 4.2.6.8 and 6.1.1.4'
    'H' 'H' 0.0000 0.0000
                         'International Tables Vol C Tables 4.2.6.8 and 6.1.1.4'
    'N' 'N' 0.0311 0.0180
                         'International Tables Vol C Tables 4.2.6.8 and 6.1.1.4'
    'O' 'O' 0.0492 0.0322
                         'International Tables Vol C Tables 4.2.6.8 and 6.1.1.4'
_computing_data_collection     'CrysAlis CCD (Oxford Diffraction, 2010)'
_computing_cell_refinement     'CrysAlis RED (Oxford Diffraction, 2010)'
_computing_data_reduction     'CrysAlis RED (Oxford Diffraction, 2010)'
_computing_structure_solution     'SIR92 (Altomare <i>et al.</i>,  1994)'
_computing_structure_refinement     'SHELXL97 (Sheldrick, 2008)'
_computing_molecular_graphics
;
ORTEP-3 for Windows (Farrugia, 1997) and <i>Mercury</i> (Macrae
<i>et al.</i>, 2008)
;
_computing_publication_material
;
WinGX publication routines (Farrugia, 1999),
PLATON (Spek, 2009) and PARST-95 (Nardelli, 1995)
;
loop_
    _atom_site_type_symbol
    _atom_site_label
    _atom_site_fract_x
    _atom_site_fract_y
    _atom_site_fract_z
    _atom_site_U_iso_or_equiv
    _atom_site_adp_type
    _atom_site_calc_flag
    _atom_site_refinement_flags
    _atom_site_occupancy
    _atom_site_symmetry_multiplicity
    _atom_site_disorder_assembly
    _atom_site_disorder_group
    O O1 0.31018(14) 0.04113(16) 0.96710(10) 0.0562(4) Uani d . 1 1 . .
    N N2 0.47959(17) -0.03751(17) 0.75432(12) 0.0474(4) Uani d . 1 1 . .
    N N3 0.45910(18) -0.01377(19) 0.85540(13) 0.0524(5) Uani d . 1 1 . .
    N N4 0.23363(17) 0.07764(18) 0.78923(13) 0.0478(4) Uani d . 1 1 . .
    N N1 0.7010(2) -0.1407(2) 0.43544(14) 0.0619(5) Uani d . 1 1 . .
    C C7 0.3301(2) 0.0358(2) 0.87508(14) 0.0443(5) Uani d . 1 1 . .
    C C4 0.5324(2) -0.1475(2) 0.55575(16) 0.0505(5) Uani d . 1 1 . .
    H H4 0.4383 -0.1666 0.5665 0.061 Uiso calc R 1 1 . .
    C C3 0.5689(2) -0.1643(2) 0.45723(16) 0.0557(5) Uani d . 1 1 . .
    H H3 0.4964 -0.1940 0.4024 0.067 Uiso calc R 1 1 . .
    C C8 0.0926(2) 0.1288(2) 0.79070(15) 0.0467(5) Uani d . 1 1 . .
    C C5 0.6378(2) -0.1016(2) 0.63847(15) 0.0466(5) Uani d . 1 1 . .
    C C9 0.0279(2) 0.2034(2) 0.70528(16) 0.0551(5) Uani d . 1 1 . .
    H H9 0.0782 0.2193 0.6502 0.066 Uiso calc R 1 1 . .
    C C6 0.6074(2) -0.0739(2) 0.74389(16) 0.0489(5) Uani d . 1 1 . .
    C C13 0.0161(2) 0.1054(2) 0.87145(16) 0.0575(6) Uani d . 1 1 . .
    H H13 0.0572 0.0541 0.9289 0.069 Uiso calc R 1 1 . .
    C C10 -0.1102(3) 0.2545(3) 0.70086(19) 0.0672(7) Uani d . 1 1 . .
    H H10 -0.1528 0.3038 0.6425 0.081 Uiso calc R 1 1 . .
    C C2 0.8014(2) -0.0989(3) 0.51620(18) 0.0657(6) Uani d . 1 1 . .
    H H2 0.8949 -0.0817 0.5034 0.079 Uiso calc R 1 1 . .
    C C1 0.7765(2) -0.0794(2) 0.61736(17) 0.0571(6) Uani d . 1 1 . .
    H H1 0.8519 -0.0516 0.6709 0.069 Uiso calc R 1 1 . .
    C C12 -0.1218(2) 0.1586(3) 0.86654(19) 0.0687(7) Uani d . 1 1 . .
    H H12 -0.1722 0.1434 0.9216 0.082 Uiso calc R 1 1 . .
    C C11 -0.1858(3) 0.2335(3) 0.7820(2) 0.0712(7) Uani d . 1 1 . .
    H H11 -0.2783 0.2692 0.7796 0.085 Uiso calc R 1 1 . .
    H H6 0.686(2) -0.083(2) 0.8069(17) 0.058(6) Uiso d . 1 1 . .
    H H3N 0.533(3) -0.031(2) 0.9132(19) 0.065(7) Uiso d . 1 1 . .
    H H4N 0.266(2) 0.080(2) 0.7265(18) 0.053(6) Uiso d . 1 1 . .
loop_
    _atom_site_aniso_label
    _atom_site_aniso_U_11
    _atom_site_aniso_U_22
    _atom_site_aniso_U_33
    _atom_site_aniso_U_12
    _atom_site_aniso_U_13
    _atom_site_aniso_U_23
    O1 0.0482(8) 0.0824(11) 0.0385(7) 0.0050(7) 0.0096(6) -0.0017(7)
    N2 0.0489(9) 0.0571(10) 0.0367(8) 0.0029(7) 0.0089(7) -0.0020(7)
    N3 0.0444(9) 0.0765(13) 0.0358(8) 0.0107(8) 0.0066(7) -0.0017(8)
    N4 0.0439(9) 0.0619(11) 0.0388(8) 0.0066(7) 0.0110(7) 0.0011(7)
    N1 0.0681(12) 0.0707(13) 0.0507(10) 0.0103(9) 0.0212(9) 0.0032(9)
    C7 0.0430(10) 0.0525(12) 0.0373(10) -0.0012(8) 0.0076(7) -0.0035(8)
    C4 0.0517(11) 0.0529(12) 0.0482(11) 0.0021(9) 0.0124(9) -0.0005(9)
    C3 0.0614(13) 0.0577(14) 0.0473(12) 0.0047(10) 0.0081(9) -0.0026(9)
    C8 0.0447(10) 0.0521(12) 0.0437(10) 0.0019(8) 0.0092(8) -0.0038(8)
    C5 0.0484(10) 0.0497(12) 0.0423(10) 0.0084(8) 0.0103(8) 0.0044(8)
    C9 0.0580(12) 0.0613(14) 0.0472(11) 0.0101(10) 0.0127(9) 0.0036(10)
    C6 0.0430(10) 0.0603(13) 0.0428(10) 0.0061(9) 0.0065(8) 0.0024(9)
    C13 0.0521(11) 0.0751(16) 0.0479(11) 0.0077(10) 0.0159(9) 0.0106(10)
    C10 0.0679(14) 0.0759(17) 0.0579(14) 0.0233(11) 0.0116(11) 0.0102(11)
    C2 0.0568(13) 0.0857(18) 0.0597(13) 0.0021(11) 0.0239(11) 0.0007(12)
    C1 0.0464(11) 0.0726(15) 0.0530(12) 0.0040(10) 0.0105(9) -0.0012(10)
    C12 0.0568(13) 0.0924(19) 0.0611(14) 0.0139(12) 0.0219(10) 0.0058(13)
    C11 0.0586(14) 0.0851(19) 0.0725(16) 0.0239(12) 0.0193(12) 0.0045(13)
_geom_special_details
;
 All esds (except the esd in the dihedral angle between two l.s. planes)
 are estimated using the full covariance matrix.  The cell esds are taken
 into account individually in the estimation of esds in distances, angles
 and torsion angles; correlations between esds in cell parameters are only
 used when they are defined by crystal symmetry.  An approximate (isotropic)
 treatment of cell esds is used for estimating esds involving l.s. planes.
;
loop_
    _geom_bond_atom_site_label_1
    _geom_bond_atom_site_label_2
    _geom_bond_site_symmetry_2
    _geom_bond_distance
    _geom_bond_publ_flag
    O1 C7 . 1.229(2) ?
    N2 C6 . 1.275(2) ?
    N2 N3 . 1.367(2) ?
    N3 N2 1 1.367(2) ?
    N3 C7 . 1.368(2) ?
    N3 H3N . 0.93(2) ?
    N4 C7 . 1.354(2) ?
    N4 C8 . 1.415(2) ?
    N4 H4N . 0.91(2) ?
    N1 C3 . 1.329(3) ?
    N1 C2 . 1.329(3) ?
    C4 C3 . 1.379(3) ?
    C4 C5 . 1.386(3) ?
    C4 H4 . 0.9300 ?
    C3 H3 . 0.9300 ?
    C8 C13 . 1.381(3) ?
    C8 C9 . 1.382(3) ?
    C5 C1 . 1.383(3) ?
    C5 C6 . 1.460(3) ?
    C9 C10 . 1.378(3) ?
    C9 H9 . 0.9300 ?
    C6 H6 . 0.99(2) ?
    C13 C12 . 1.384(3) ?
    C13 H13 . 0.9300 ?
    C10 C11 . 1.376(3) ?
    C10 H10 . 0.9300 ?
    C2 C1 . 1.374(3) ?
    C2 H2 . 0.9300 ?
    C1 H1 . 0.9300 ?
    C12 C11 . 1.373(3) ?
    C12 H12 . 0.9300 ?
    C11 H11 . 0.9300 ?
loop_
    _geom_angle_atom_site_label_1
    _geom_angle_atom_site_label_2
    _geom_angle_atom_site_label_3
    _geom_angle_site_symmetry_1
    _geom_angle_site_symmetry_3
    _geom_angle
    _geom_angle_publ_flag
    C6 N2 N3 . . 116.68(16) ?
    N2 N3 C7 1 . 121.56(16) ?
    N2 N3 H3N 1 . 120.5(14) ?
    C7 N3 H3N . . 117.9(14) ?
    C7 N4 C8 . . 125.56(16) ?
    C7 N4 H4N . . 116.7(13) ?
    C8 N4 H4N . . 117.4(13) ?
    C3 N1 C2 . . 115.80(18) ?
    O1 C7 N4 1 . 124.85(17) ?
    O1 C7 N3 1 . 119.15(17) ?
    N4 C7 N3 . . 115.99(16) ?
    C3 C4 C5 . . 119.03(19) ?
    C3 C4 H4 . . 120.5 ?
    N1 C3 C4 . . 124.3(2) ?
    N1 C3 H3 . . 117.9 ?
    C4 C3 H3 . . 117.9 ?
    C13 C8 C9 . . 118.96(18) ?
    C13 C8 N4 . . 123.37(18) ?
    C9 C8 N4 . . 117.65(18) ?
    C1 C5 C4 . . 117.19(18) ?
    C1 C5 C6 . . 119.74(18) ?
    C4 C5 C6 . . 123.05(18) ?
    C10 C9 C8 . . 120.6(2) ?
    C10 C9 H9 . . 119.7 ?
    C8 C9 H9 . . 119.7 ?
    N2 C6 C5 1 . 119.94(17) ?
    N2 C6 H6 1 . 120.3(12) ?
    C5 C6 H6 . . 119.8(12) ?
    C8 C13 C12 . . 119.8(2) ?
    C8 C13 H13 . . 120.1 ?
    C12 C13 H13 . . 120.1 ?
    C11 C10 C9 . . 120.6(2) ?
    C11 C10 H10 . . 119.7 ?
    C9 C10 H10 . . 119.7 ?
    N1 C2 C1 . . 124.5(2) ?
    N1 C2 H2 . . 117.7 ?
    C1 C2 H2 . . 117.7 ?
    C2 C1 C5 . . 119.1(2) ?
    C2 C1 H1 . . 120.4 ?
    C5 C1 H1 . . 120.4 ?
    C11 C12 C13 . . 121.3(2) ?
    C11 C12 H12 . . 119.3 ?
    C13 C12 H12 . . 119.3 ?
    C12 C11 C10 . . 118.7(2) ?
    C12 C11 H11 . . 120.7 ?
    C10 C11 H11 . . 120.7 ?
loop_
    _geom_torsion_atom_site_label_1
    _geom_torsion_atom_site_label_2
    _geom_torsion_atom_site_label_3
    _geom_torsion_atom_site_label_4
    _geom_torsion_site_symmetry_1
    _geom_torsion_site_symmetry_2
    _geom_torsion_site_symmetry_3
    _geom_torsion_site_symmetry_4
    _geom_torsion
    _geom_torsion_publ_flag
    C6 N2 N3 C7 . . . . 174.5(2) ?
    C8 N4 C7 O1 . . . 1 -2.8(3) ?
    C8 N4 C7 N3 . . . . 178.13(19) ?
    N2 N3 C7 O1 1 . . 1 171.39(19) ?
    N2 N3 C7 N4 1 . . . -9.5(3) ?
    C2 N1 C3 C4 . . . . 0.3(3) ?
    C5 C4 C3 N1 . . . . 0.8(3) ?
    C7 N4 C8 C13 . . . . -21.7(3) ?
    C7 N4 C8 C9 . . . . 159.8(2) ?
    C3 C4 C5 C1 . . . . -2.1(3) ?
    C3 C4 C5 C6 . . . . 176.49(19) ?
    C13 C8 C9 C10 . . . . 0.4(3) ?
    N4 C8 C9 C10 . . . . 179.0(2) ?
    N3 N2 C6 C5 . . . . 179.75(18) ?
    C1 C5 C6 N2 . . . 1 148.6(2) ?
    C4 C5 C6 N2 . . . 1 -30.0(3) ?
    C9 C8 C13 C12 . . . . -1.2(3) ?
    N4 C8 C13 C12 . . . . -179.6(2) ?
    C8 C9 C10 C11 . . . . 0.7(4) ?
    C3 N1 C2 C1 . . . . -0.1(4) ?
    N1 C2 C1 C5 . . . . -1.3(4) ?
    C4 C5 C1 C2 . . . . 2.3(3) ?
    C6 C5 C1 C2 . . . . -176.3(2) ?
    C8 C13 C12 C11 . . . . 0.8(4) ?
    C13 C12 C11 C10 . . . . 0.3(4) ?
    C9 C10 C11 C12 . . . . -1.1(4) ?
loop_
    _geom_hbond_atom_site_label_D
    _geom_hbond_atom_site_label_H
    _geom_hbond_atom_site_label_A
    _geom_hbond_site_symmetry_A
    _geom_hbond_distance_DH
    _geom_hbond_distance_HA
    _geom_hbond_distance_DA
    _geom_hbond_angle_DHA
    N3 H3N O1 3_657 0.93(2) 1.91(2) 2.833(2) 172(2)
    N4 H4N N1 3_656 0.91(2) 2.24(2) 3.122(3) 161.8(19)
    N4 H4N N2 1 0.91(2) 2.29(2) 2.685(2) 105.4(16)
    C13 H13 O1 1 0.93 2.31 2.854(2) 117
    C1 H1 Cg2 1_655 0.93 2.88 3.644(2) 140
