# Supplementary material for: Pyridine-4-carbaldehyde 4-phenylsemicarbazone
Source: Acta Crystallogr Sect E Struct Rep Online. 2011 Apr 16;67(Pt 5):o1135. doi: 10.1107/S1600536811013134 (PMC3089140; doi:10.1107/S1600536811013134)
Supplement: Supplementary file 2 [file e-67-o1135-Isup2.hkl]

# 
# h,k,l, Fc-squared, Fo-squared, sigma(Fo-squared) and status flag 
# 
data_I
_shelx_title ' sc-1 in P 1 21/c 1' 
_shelx_refln_list_code          4 
_shelx_F_calc_maximum      132.55 
_exptl_crystal_F_000       504.00 
_reflns_d_resolution_high  0.8163 
 
loop_ 
 _symmetry_equiv_pos_as_xyz 
 'x, y, z' 
 '-x, y+1/2, -z+1/2' 
 '-x, -y, -z' 
 'x, -y-1/2, z-1/2' 
 
_cell_length_a     9.2794 
_cell_length_b    10.3384 
_cell_length_c    12.8244 
_cell_angle_alpha  90.000 
_cell_angle_beta  100.744 
_cell_angle_gamma  90.000 
 
_shelx_F_squared_multiplier     1.000 
 
loop_ 
 _refln_index_h 
 _refln_index_k 
 _refln_index_l 
 _refln_F_squared_calc 
 _refln_F_squared_meas 
 _refln_F_squared_sigma 
 _refln_observed_status 
   1   0   0     1260.12     1176.90     31.84 o 
   2   0   0       25.43       17.09      2.53 o 
   3   0   0      252.86      234.05     12.11 o 
   4   0   0      438.82      421.02     19.71 o 
   5   0   0      229.71      251.59     16.33 o 
   6   0   0      129.62      130.62     19.33 o 
   7   0   0       28.14       28.83      3.63 o 
   8   0   0        4.79        5.14      2.60 o 
   9   0   0      215.48      200.52     17.23 o 
  10   0   0       37.66       30.90      4.02 o 
  11   0   0        0.07        0.13      1.51 o 
   1   1   0     3043.76     2758.55     50.55 o 
   2   1   0     4010.37     3821.19     57.12 o 
   3   1   0        5.28        4.52      1.14 o 
   4   1   0      334.59      347.56     12.28 o 
   5   1   0      727.34      858.02     37.08 o 
   6   1   0      151.60      170.91      6.97 o 
   7   1   0       53.59       54.94      3.87 o 
   8   1   0        0.40        1.54      1.19 o 
   9   1   0        0.83        2.31      1.79 o 
  10   1   0        8.02        7.35      2.29 o 
  11   1   0        1.66        1.62      1.79 o 
   0   2   0     3084.99     2801.32     74.62 o 
   1   2   0     7708.32     8073.10    198.27 o 
   2   2   0      334.68      319.63      8.19 o 
   3   2   0      291.00      281.77      9.13 o 
   4   2   0      579.82      661.41     62.13 o 
   5   2   0       73.24       49.58      8.22 o 
   6   2   0       87.77       94.29      5.81 o 
   7   2   0       89.27       86.71      4.21 o 
   8   2   0        1.27        1.85      1.50 o 
   9   2   0       15.18       10.38      2.02 o 
  10   2   0        1.06        0.01      1.28 o 
   1   3   0    17568.59    19809.85   1395.75 o 
   2   3   0        1.89        0.90      0.81 o 
   3   3   0      253.13      242.88      7.96 o 
   4   3   0       31.80       32.45      4.60 o 
   5   3   0       53.28       51.52      9.35 o 
   6   3   0      172.35      170.88      6.32 o 
   7   3   0       31.06       29.31      2.82 o 
   8   3   0       66.94       59.30      4.93 o 
   9   3   0       32.90       34.04      4.10 o 
  10   3   0       13.41        9.33      1.62 o 
   0   4   0      754.07      961.85     34.03 o 
   1   4   0      128.28      120.85      6.92 o 
   2   4   0      121.52      115.93      5.47 o 
   3   4   0      146.60      154.03      6.68 o 
   4   4   0        4.52        4.71      2.29 o 
   5   4   0      150.64      167.71      7.28 o 
   6   4   0      139.62      151.97      5.54 o 
   7   4   0        0.50        0.04      1.14 o 
   8   4   0       37.68       36.83      3.86 o 
   9   4   0        2.74        1.23      1.20 o 
  10   4   0        3.90        3.54      1.12 o 
   1   5   0      137.36      131.53      8.18 o 
   2   5   0       35.47       43.00      3.58 o 
   3   5   0      554.47      611.61     22.01 o 
   4   5   0      254.82      260.43      8.37 o 
   5   5   0      218.65      236.76      6.92 o 
   6   5   0      208.65      209.42      7.01 o 
   7   5   0       35.63       37.53      3.52 o 
   8   5   0        7.16        8.11      2.41 o 
   9   5   0        0.56        1.69      0.95 o 
  10   5   0       58.83       65.71      7.06 o 
   0   6   0      196.88      173.20     15.18 o 
   1   6   0      549.18      553.65     36.83 o 
   2   6   0      864.24      891.78     52.28 o 
   3   6   0       31.89       34.59      3.19 o 
   4   6   0        5.73        4.07      1.44 o 
   5   6   0      382.34      420.14     11.02 o 
   6   6   0       10.45        9.06      1.68 o 
   7   6   0      102.93      117.40      5.35 o 
   8   6   0       37.08       36.91      3.53 o 
   9   6   0        0.82       -1.54      1.97 o 
   1   7   0        0.82        1.05      1.70 o 
   2   7   0       19.08       21.78      2.63 o 
   3   7   0       10.29       14.49      2.65 o 
   4   7   0       62.36       69.72      4.62 o 
   5   7   0       60.71       64.44      4.43 o 
   6   7   0       29.43       30.59      3.16 o 
   7   7   0       23.31       23.25      2.64 o 
   8   7   0       14.95       11.67      2.97 o 
   9   7   0       25.45       26.93      3.49 o 
   0   8   0        2.30        2.63      4.66 o 
   1   8   0       25.43       26.56      3.66 o 
   2   8   0       23.18       24.41      2.99 o 
   3   8   0       27.66       28.42      3.12 o 
   4   8   0       24.49       30.04      4.03 o 
   5   8   0       61.38       67.04      6.01 o 
   6   8   0        0.78        3.08      1.85 o 
   7   8   0        1.67        2.31      1.91 o 
   8   8   0        0.79        4.01      1.72 o 
   1   9   0       24.21       24.26      4.02 o 
   2   9   0       29.30       26.73      4.23 o 
   3   9   0        0.60        2.86      1.56 o 
   4   9   0      111.92      134.10     10.22 o 
   5   9   0        9.27        9.53      3.05 o 
   6   9   0       48.21       49.37      4.34 o 
   7   9   0        8.67        5.66      1.41 o 
   0  10   0       30.23       28.94      6.55 o 
   1  10   0       37.35       41.98      4.64 o 
   2  10   0        0.45        3.19      1.90 o 
   3  10   0       22.99       20.19      5.91 o 
   4  10   0       10.56       20.67      6.63 o 
   5  10   0       82.50      103.23      7.64 o 
   6  10   0        0.22       -0.42      1.28 o 
   1  11   0        0.12        1.01      2.27 o 
   2  11   0       26.94       35.17      4.61 o 
   3  11   0        2.24        3.61      4.33 o 
   4  11   0       52.24       51.95      5.12 o 
   5  11   0       23.78       23.07      4.40 o 
   0  12   0        0.03        2.10      2.04 o 
   1  12   0        1.90        0.88      1.75 o 
   2  12   0        3.68        2.45      1.17 o 
   3  12   0       12.27        8.28      2.59 o 
 -11   1   1        1.62        3.69      1.84 o 
 -10   1   1        2.02        2.15      1.38 o 
  -9   1   1        1.26        0.84      1.55 o 
  -8   1   1       47.20       44.99      4.79 o 
  -7   1   1       58.89       65.58      5.19 o 
  -6   1   1      801.07      924.35     19.02 o 
  -5   1   1     2685.27     3128.89     95.75 o 
  -4   1   1      176.69      184.98      9.37 o 
  -3   1   1     1017.30      885.63     17.60 o 
  -2   1   1      124.23       98.46      7.60 o 
  -1   1   1       70.41       63.68      2.89 o 
   0   1   1       55.69       58.76      3.91 o 
   1   1   1      905.14      776.73     37.05 o 
   2   1   1      169.30      136.77     11.31 o 
   3   1   1      726.12      683.53     18.02 o 
   4   1   1       84.45       82.74      5.83 o 
   5   1   1       40.91       41.60      4.78 o 
   6   1   1       44.33       37.27      2.73 o 
   7   1   1      446.94      431.49     21.11 o 
   8   1   1      125.78      132.72      6.35 o 
   9   1   1       37.56       51.66      4.84 o 
  10   1   1        2.45        3.55      1.96 o 
 -11   2   1        9.33        6.82      1.64 o 
 -10   2   1       13.86       12.56      2.19 o 
  -9   2   1       43.81       40.03      3.80 o 
  -8   2   1       12.52       13.24      3.14 o 
  -7   2   1       37.35       36.23      2.88 o 
  -6   2   1        0.08       -0.87      0.87 o 
  -5   2   1      251.30      272.08     14.45 o 
  -4   2   1     1702.05     1821.23     44.53 o 
  -3   2   1       34.93       30.92      3.79 o 
  -2   2   1       40.13       33.31      2.04 o 
  -1   2   1      532.58      615.06     67.39 o 
   0   2   1     1239.38     1158.88     18.86 o 
   1   2   1    15931.31    17426.95    345.05 o 
   2   2   1      110.54      106.32      5.47 o 
   3   2   1      423.53      369.69     12.35 o 
   4   2   1      289.48      277.13      8.66 o 
   5   2   1       14.94       17.47      5.28 o 
   6   2   1       44.04       49.24      2.76 o 
   7   2   1       58.89       64.81      3.65 o 
   8   2   1       30.70       34.90      2.92 o 
   9   2   1       59.35       65.61      5.11 o 
  10   2   1        0.01        1.31      1.24 o 
 -10   3   1        0.51        1.66      1.57 o 
  -9   3   1        5.85       12.44      2.71 o 
  -8   3   1        2.83        0.65      2.23 o 
  -7   3   1       16.29       24.39      2.84 o 
  -6   3   1      349.57      343.09     12.40 o 
  -5   3   1       93.29       88.22      8.39 o 
  -4   3   1     1285.46     1436.26     38.87 o 
  -3   3   1      202.41      224.31     11.15 o 
  -2   3   1      472.74      445.09     12.80 o 
  -1   3   1     6426.47     6867.93    566.52 o 
   0   3   1     5955.06     6375.38    206.97 o 
   1   3   1     3189.93     3202.87     63.73 o 
   2   3   1      150.08      165.18      6.30 o 
   3   3   1      122.99      134.17      7.30 o 
   4   3   1       16.61       19.51      5.29 o 
   5   3   1      188.64      201.29      8.13 o 
   6   3   1       19.25       20.46      2.30 o 
   7   3   1      145.09      162.48      7.46 o 
   8   3   1      386.82      405.59     16.49 o 
   9   3   1       57.61       60.05      5.40 o 
  10   3   1        6.93        6.45      1.15 o 
 -10   4   1        0.87        0.03      0.92 o 
  -9   4   1        2.80        6.45      2.22 o 
  -8   4   1        0.25       -0.09      1.74 o 
  -7   4   1       81.52       82.26      4.78 o 
  -6   4   1      262.72      285.36      8.36 o 
  -5   4   1       21.51       23.61      2.24 o 
  -4   4   1      622.51      650.09     39.83 o 
  -3   4   1      388.67      398.46     16.48 o 
  -2   4   1     2035.87     2045.03     44.56 o 
  -1   4   1     1135.15     1058.94     25.36 o 
   0   4   1     1438.26     1317.09    137.44 o 
   1   4   1       38.59       33.57      2.67 o 
   2   4   1       97.91       96.62      5.04 o 
   3   4   1        6.48        1.89      1.15 o 
   4   4   1      110.71      108.86     13.56 o 
   5   4   1       34.47       42.92      2.77 o 
   6   4   1      114.27      113.10      5.41 o 
   7   4   1       41.04       44.01      4.97 o 
   8   4   1       20.33       19.39      2.87 o 
   9   4   1       26.95       26.78      2.66 o 
  10   4   1       31.08       24.50      2.90 o 
 -10   5   1        4.11        3.79      2.23 o 
  -9   5   1        7.26        7.91      1.82 o 
  -8   5   1        6.28        6.07      2.09 o 
  -7   5   1      163.47      161.12      7.34 o 
  -6   5   1        1.97        0.48      1.05 o 
  -5   5   1        2.30        2.07      0.94 o 
  -4   5   1        0.85        0.67      1.06 o 
  -3   5   1      547.17      535.08     20.77 o 
  -2   5   1        8.08        9.76      2.09 o 
  -1   5   1      386.62      411.94     15.58 o 
   0   5   1      483.03      457.37     16.30 o 
   1   5   1       50.20       61.82      5.68 o 
   2   5   1     1805.69     1892.61     45.18 o 
   3   5   1      115.00      131.70      8.59 o 
   4   5   1       32.37       38.09      3.54 o 
   5   5   1       11.50        8.71      1.61 o 
   6   5   1       13.87       15.29      2.04 o 
   7   5   1        0.08        0.26      1.25 o 
   8   5   1        7.73       10.03      1.73 o 
   9   5   1       22.49       22.38      2.18 o 
  10   5   1        1.46        4.34      2.26 o 
  -9   6   1        1.22        1.89      1.12 o 
  -8   6   1       20.73       23.62      2.59 o 
  -7   6   1       17.92       17.34      2.52 o 
  -6   6   1        0.40        1.42      1.30 o 
  -5   6   1       10.55       11.56      2.21 o 
  -4   6   1       57.29       57.21      3.58 o 
  -3   6   1       32.11       29.92      2.41 o 
  -2   6   1     1028.71     1166.35     50.76 o 
  -1   6   1      730.59      570.36     88.34 o 
   0   6   1       53.93       56.95      5.64 o 
   1   6   1      330.95      303.21     14.40 o 
   2   6   1       11.26       16.30      3.24 o 
   3   6   1      447.84      459.46     12.98 o 
   4   6   1       63.84       68.84      4.46 o 
   5   6   1      257.00      286.53      8.90 o 
   6   6   1      132.79      142.89      6.00 o 
   7   6   1       39.82       39.68      3.47 o 
   8   6   1        1.00        3.58      1.44 o 
   9   6   1        9.19        7.21      1.85 o 
  -9   7   1       24.20       30.28      3.56 o 
  -8   7   1       16.16       14.02      4.23 o 
  -7   7   1        5.69        4.21      1.94 o 
  -6   7   1        0.55        1.34      1.30 o 
  -5   7   1       62.17       71.38      5.38 o 
  -4   7   1        0.34       -1.08      1.34 o 
  -3   7   1      113.32      105.70      5.86 o 
  -2   7   1       59.21       59.10      4.47 o 
  -1   7   1       32.24       34.71      3.36 o 
   0   7   1       14.28       15.35      2.95 o 
   1   7   1      238.91      222.58     12.48 o 
   2   7   1       55.40       44.80      4.29 o 
   3   7   1        0.78        1.77      1.31 o 
   4   7   1       44.10       51.54      4.01 o 
   5   7   1        0.00        0.00      1.35 o 
   6   7   1        0.07        0.82      1.65 o 
   7   7   1       19.07       19.74      2.85 o 
   8   7   1        1.64        1.63      1.60 o 
   9   7   1        9.62       11.10      1.96 o 
  -8   8   1        5.75        4.05      1.72 o 
  -7   8   1        0.03       -0.67      1.65 o 
  -6   8   1       27.31       32.01      3.37 o 
  -5   8   1       92.35       96.71     11.09 o 
  -4   8   1       81.84       91.03      8.71 o 
  -3   8   1        5.57        0.41      2.09 o 
  -2   8   1      111.43      102.50      8.09 o 
  -1   8   1       26.06       24.20      3.50 o 
   0   8   1        2.88        1.44      2.02 o 
   1   8   1       52.01       46.77      4.74 o 
   2   8   1       99.50      104.30      6.98 o 
   3   8   1      278.17      258.87     12.19 o 
   4   8   1      471.01      525.84     17.44 o 
   5   8   1       21.31       22.21      3.60 o 
   6   8   1       79.93       93.39      8.37 o 
   7   8   1        0.70        1.52      1.25 o 
   8   8   1        1.36       -1.09      2.92 o 
  -7   9   1       17.23       14.16      2.08 o 
  -6   9   1        0.75        2.23      1.56 o 
  -5   9   1        3.49        2.43      1.92 o 
  -4   9   1        0.33        1.86      2.11 o 
  -3   9   1       94.24       96.91      5.96 o 
  -2   9   1        8.41       12.35      3.46 o 
  -1   9   1        0.43        4.26      2.68 o 
   0   9   1        0.10       -1.35      1.43 o 
   1   9   1       20.43       14.94      4.10 o 
   2   9   1      179.87      218.68     18.58 o 
   3   9   1        2.66        3.83      5.12 o 
   4   9   1       48.48       60.05      6.74 o 
   5   9   1       21.46       19.39      2.87 o 
   6   9   1       10.13        9.35      2.52 o 
   7   9   1        0.13       -0.26      1.43 o 
  -6  10   1        0.15       -1.99      1.99 o 
  -5  10   1        0.19       -1.61      1.61 o 
  -4  10   1       16.09       19.34      3.61 o 
  -3  10   1       30.53       39.17      7.68 o 
  -2  10   1        8.88       12.09      2.64 o 
  -1  10   1       40.05       33.93      4.03 o 
   0  10   1        7.21        6.73      1.62 o 
   1  10   1        1.08        2.94      1.50 o 
   2  10   1        3.52        4.53      2.41 o 
   3  10   1       11.50       10.30      4.29 o 
   4  10   1       36.25       37.18      4.64 o 
   5  10   1        4.47        5.38      1.93 o 
   6  10   1        0.03        0.35      1.09 o 
  -5  11   1        4.28        2.85      1.44 o 
  -4  11   1       43.72       42.91      4.77 o 
  -3  11   1        3.18        2.17      1.65 o 
  -2  11   1        1.26        1.79      1.76 o 
  -1  11   1        6.90        9.13      2.10 o 
   0  11   1        6.94        9.48      2.92 o 
   1  11   1        9.86        7.87      2.55 o 
   2  11   1       20.97       18.56      3.51 o 
   3  11   1       24.61       38.21      4.72 o 
   4  11   1        2.00        2.79      1.32 o 
   5  11   1        0.11        0.12      1.60 o 
  -3  12   1        4.07        3.17      1.58 o 
  -2  12   1        1.84        2.50      1.34 o 
  -1  12   1        3.12        3.18      1.42 o 
   0  12   1        2.06        3.35      1.92 o 
   1  12   1        0.32        0.84      1.73 o 
   2  12   1        4.27        8.51      2.73 o 
   3  12   1        3.48        4.06      1.91 o 
 -11   0   2        3.58        5.22      2.00 o 
 -10   0   2        1.68       -0.36      2.51 o 
  -9   0   2       23.78       25.83      6.40 o 
  -8   0   2        0.39        3.75      2.27 o 
  -7   0   2       41.13       36.63      5.13 o 
  -6   0   2       12.86       10.33      2.04 o 
  -5   0   2      404.04      410.59     15.80 o 
  -4   0   2       62.05       83.14      6.87 o 
  -3   0   2      362.21      334.87     12.75 o 
  -2   0   2       36.45       51.69      3.24 o 
  -1   0   2    10989.43    12608.39    312.12 o 
   0   0   2     2869.95     2771.06     72.86 o 
   1   0   2       88.95       73.86      5.53 o 
   2   0   2     3228.20     2806.07     77.85 o 
   3   0   2      784.52      751.12     28.27 o 
   4   0   2        3.85        3.15      2.18 o 
   5   0   2        1.27       -2.79      2.79 o 
   6   0   2      230.13      206.32     31.58 o 
   7   0   2      348.97      335.04     16.44 o 
   8   0   2     1134.60     1074.52     33.99 o 
   9   0   2       68.85       64.38      6.72 o 
  10   0   2        0.02       -0.89      2.54 o 
 -11   1   2        6.09       10.55      3.13 o 
 -10   1   2        3.23        1.92      1.75 o 
  -9   1   2        0.99        1.30      1.25 o 
  -8   1   2        4.30        2.52      1.59 o 
  -7   1   2       17.36       21.15      2.72 o 
  -6   1   2      161.14      169.70     12.51 o 
  -5   1   2       20.60       27.16      6.14 o 
  -4   1   2      587.96      656.62     20.83 o 
  -3   1   2      231.80      220.07     11.52 o 
  -2   1   2      140.27      132.15      8.04 o 
  -1   1   2     2382.69     2293.53     56.77 o 
   0   1   2     1694.39     1541.39     41.80 o 
   1   1   2      776.04      664.06     16.19 o 
   2   1   2      114.29       85.52      6.70 o 
   3   1   2       23.04       21.21      2.78 o 
   4   1   2      230.08      207.44      9.62 o 
   5   1   2      114.42      127.22     10.10 o 
   6   1   2      331.46      295.09      9.96 o 
   7   1   2      304.37      288.17      8.51 o 
   8   1   2       59.92       59.24      4.33 o 
   9   1   2       53.77       54.16      4.25 o 
  10   1   2        1.41        0.82      1.29 o 
 -11   2   2        0.11       -2.07      2.07 o 
 -10   2   2        0.16       -0.81      0.98 o 
  -9   2   2        0.00       -0.48      1.44 o 
  -8   2   2        6.91        8.71      1.96 o 
  -7   2   2       74.82       77.87      4.64 o 
  -6   2   2       74.92       78.89      4.04 o 
  -5   2   2      118.69      128.67      9.77 o 
  -4   2   2      191.43      224.79     14.39 o 
  -3   2   2      326.70      335.56     13.44 o 
  -2   2   2       87.16       97.45      8.57 o 
  -1   2   2      112.08       97.84      3.66 o 
   0   2   2      119.16      104.19     10.92 o 
   1   2   2    14604.09    16583.57   1521.82 o 
   2   2   2     2439.24     2361.09     49.09 o 
   3   2   2      377.56      342.34     29.94 o 
   4   2   2      149.92      158.27      8.77 o 
   5   2   2        8.41        3.85      3.48 o 
   6   2   2       46.06       49.42      3.32 o 
   7   2   2      250.90      260.82      7.65 o 
   8   2   2      158.61      148.00      6.01 o 
   9   2   2        9.32       10.95      2.22 o 
  10   2   2       36.92       37.87      3.33 o 
 -11   3   2        0.01        0.12      1.07 o 
 -10   3   2        0.22        0.46      1.32 o 
  -9   3   2       74.19       68.60      5.98 o 
  -8   3   2       58.12       54.58      4.21 o 
  -7   3   2      148.69      154.28      5.91 o 
  -6   3   2       44.60       53.84      3.56 o 
  -5   3   2      146.67      154.16     11.46 o 
  -4   3   2       76.98       72.60      7.01 o 
  -3   3   2       79.71       87.16      9.88 o 
  -2   3   2      413.98      410.59     11.74 o 
  -1   3   2       41.04       40.51      3.42 o 
   0   3   2     6160.06     5550.68    240.37 o 
   1   3   2     1536.68     1253.10     78.28 o 
   2   3   2      105.31       89.51      6.07 o 
   3   3   2      474.49      442.89     15.77 o 
   4   3   2       56.46       51.62      5.06 o 
   5   3   2        0.13        1.32      1.05 o 
   6   3   2      131.22      143.26      5.94 o 
   7   3   2      677.79      671.18     39.90 o 
   8   3   2       33.64       38.34      4.03 o 
   9   3   2       43.65       48.25      3.41 o 
  10   3   2        0.10       -0.96      1.36 o 
 -10   4   2        5.35        8.70      2.32 o 
  -9   4   2       14.77       11.64      3.14 o 
  -8   4   2       15.75       16.34      2.44 o 
  -7   4   2       19.74       19.41      2.24 o 
  -6   4   2      159.73      157.30      5.35 o 
  -5   4   2        2.47        2.31      1.15 o 
  -4   4   2      225.81      224.54     13.34 o 
  -3   4   2      614.27      651.10     22.74 o 
  -2   4   2        0.62        1.07      1.12 o 
  -1   4   2       13.28       18.01      3.41 o 
   0   4   2     1334.27     1388.45     32.65 o 
   1   4   2      344.18      316.89     12.65 o 
   2   4   2      361.66      367.03     14.43 o 
   3   4   2      693.97      662.18     21.61 o 
   4   4   2       51.50       42.50      8.50 o 
   5   4   2       34.73       35.29      2.61 o 
   6   4   2      736.10      675.14     29.06 o 
   7   4   2        4.95        5.54      1.65 o 
   8   4   2        9.35        9.36      1.63 o 
   9   4   2        4.65        2.45      1.05 o 
  10   4   2        4.73        3.40      1.51 o 
 -10   5   2        0.86        1.39      3.39 o 
  -9   5   2        5.63        5.25      1.55 o 
  -8   5   2      130.62      144.30      7.64 o 
  -7   5   2       10.79       15.40      1.93 o 
  -6   5   2        1.25       -0.68      1.00 o 
  -5   5   2        7.41       10.12      1.46 o 
  -4   5   2      276.93      291.95      9.02 o 
  -3   5   2      588.65      636.79     23.64 o 
  -2   5   2      154.68      169.09      8.83 o 
  -1   5   2       32.47       22.89      5.70 o 
   0   5   2       45.32       43.17      4.71 o 
   1   5   2      187.48      206.67     10.88 o 
   2   5   2     2285.56     2205.76    149.51 o 
   3   5   2      263.74      267.33     13.39 o 
   4   5   2        5.64       11.15      1.83 o 
   5   5   2      128.51      127.90      5.43 o 
   6   5   2      126.36      127.17      9.70 o 
   7   5   2       34.54       35.64      2.98 o 
   8   5   2        2.44        2.33      1.47 o 
   9   5   2        9.71       11.92      1.79 o 
  -9   6   2        0.29        0.70      1.08 o 
  -8   6   2        0.54        3.84      1.36 o 
  -7   6   2       30.81       25.76      2.53 o 
  -6   6   2        0.05        2.70      1.45 o 
  -5   6   2        0.01        1.62      1.10 o 
  -4   6   2        0.47        0.48      1.02 o 
  -3   6   2        3.46        3.18      0.91 o 
  -2   6   2        2.54        4.48      2.30 o 
  -1   6   2       65.39       70.09     10.22 o 
   0   6   2      803.54      765.30     60.59 o 
   1   6   2      890.20      822.68     26.68 o 
   2   6   2       75.17       66.90      5.21 o 
   3   6   2        1.55        5.96      1.57 o 
   4   6   2       37.34       38.83      3.37 o 
   5   6   2       22.04       23.39      2.92 o 
   6   6   2      133.30      145.63      6.80 o 
   7   6   2       90.78       86.65      5.03 o 
   8   6   2        1.65        2.48      1.61 o 
   9   6   2        0.49       -0.77      1.48 o 
  -9   7   2        1.50        1.51      1.65 o 
  -8   7   2       25.81       29.58      3.51 o 
  -7   7   2        5.88        5.21      1.82 o 
  -6   7   2       42.17       50.84      4.51 o 
  -5   7   2       38.26       34.97      4.34 o 
  -4   7   2        9.80       10.04      2.16 o 
  -3   7   2       37.98       34.16      3.12 o 
  -2   7   2      592.38      573.05     13.67 o 
  -1   7   2       17.32       16.62      3.57 o 
   0   7   2       71.38       68.70      6.77 o 
   1   7   2        4.68        5.32      1.84 o 
   2   7   2       24.83       26.12      2.97 o 
   3   7   2       15.65       13.11      2.27 o 
   4   7   2       69.00       70.56      4.65 o 
   5   7   2      287.88      300.19     11.29 o 
   6   7   2       56.85       56.82      4.86 o 
   7   7   2        0.73        0.10      1.39 o 
   8   7   2        0.30        1.12      1.20 o 
  -8   8   2       16.07       17.04      2.88 o 
  -7   8   2        0.39       -1.46      1.46 o 
  -6   8   2        7.07        8.77      1.98 o 
  -5   8   2       13.20       12.64      2.71 o 
  -4   8   2       58.78       61.58      6.85 o 
  -3   8   2       80.57       80.63      5.81 o 
  -2   8   2        5.10        5.98      1.50 o 
  -1   8   2        6.83        8.70      2.10 o 
   0   8   2        3.08        1.72      1.65 o 
   1   8   2       78.91       69.52     11.94 o 
   2   8   2        0.02       -1.25      2.72 o 
   3   8   2      225.88      203.94     10.67 o 
   4   8   2       50.88       50.52      5.07 o 
   5   8   2       73.80       78.93      6.39 o 
   6   8   2        1.67        4.05      1.83 o 
   7   8   2        0.11        1.68      1.50 o 
   8   8   2        1.75        2.73      1.54 o 
  -7   9   2       11.31        9.51      4.74 o 
  -6   9   2        1.07        1.63      2.03 o 
  -5   9   2        0.00       -1.68      1.68 o 
  -4   9   2       16.85       17.99      3.87 o 
  -3   9   2        5.72        4.46      2.34 o 
  -2   9   2        8.79        5.57      1.94 o 
  -1   9   2      124.89      114.84      9.36 o 
   0   9   2        5.10        7.78      3.36 o 
   1   9   2       66.45       64.63     12.69 o 
   2   9   2       99.24       97.31     11.97 o 
   3   9   2        0.06        2.69      2.27 o 
   4   9   2        1.43       -0.71      1.89 o 
   5   9   2       39.33       44.32      4.31 o 
   6   9   2       31.19       25.86      3.07 o 
   7   9   2        2.28        2.37      1.10 o 
  -6  10   2        2.57        2.28      1.34 o 
  -5  10   2        0.81        5.25      2.48 o 
  -4  10   2        1.34        2.62      1.86 o 
  -3  10   2       41.42       47.64      5.59 o 
  -2  10   2        0.12        0.62      2.08 o 
  -1  10   2        0.21       -1.82      1.82 o 
   0  10   2        9.14        7.17      2.20 o 
   1  10   2       29.12       30.85      3.71 o 
   2  10   2        8.13        6.68      2.84 o 
   3  10   2       30.49       32.37      5.43 o 
   4  10   2       19.28       22.04      3.04 o 
   5  10   2        0.55       -1.94      1.94 o 
   6  10   2        2.01        0.71      0.88 o 
  -5  11   2        0.60        1.69      1.35 o 
  -4  11   2       23.30       21.17      3.54 o 
  -3  11   2        1.06        4.59      2.04 o 
  -2  11   2        7.81        5.71      2.71 o 
  -1  11   2        0.02        1.27      1.33 o 
   0  11   2        0.28       -2.06      3.16 o 
   1  11   2        0.57        2.90      3.18 o 
   2  11   2        2.97       -1.16      1.73 o 
   3  11   2       67.59       72.27      5.99 o 
   4  11   2        3.96        3.33      6.15 o 
   5  11   2        0.02       -1.57      1.62 o 
  -3  12   2        0.10       -2.28      2.28 o 
  -2  12   2       13.61        9.65      2.86 o 
  -1  12   2        0.06        3.43      2.01 o 
   0  12   2        1.01        1.48      1.61 o 
   1  12   2        0.01       -2.87      2.87 o 
   2  12   2       31.93       24.97      7.19 o 
 -11   1   3        4.47        5.49      2.28 o 
 -10   1   3        4.18        6.83      1.92 o 
  -9   1   3        1.94        1.13      1.42 o 
  -8   1   3      187.17      189.53     11.43 o 
  -7   1   3       73.78       73.50      4.79 o 
  -6   1   3       85.21       91.62      4.21 o 
  -5   1   3      261.96      319.20     18.91 o 
  -4   1   3     1834.05     1970.32     36.21 o 
  -3   1   3      647.80      653.71     19.98 o 
  -2   1   3      633.55      528.15     38.27 o 
  -1   1   3        7.33       11.57      1.48 o 
   0   1   3     3297.83     2783.34     54.11 o 
   1   1   3        6.30        4.35      1.46 o 
   2   1   3     4584.92     4018.00     78.54 o 
   3   1   3     1330.34     1307.97     32.71 o 
   4   1   3      109.68       99.24      7.33 o 
   5   1   3      188.37      174.10      8.60 o 
   6   1   3        0.96        0.92      0.95 o 
   7   1   3       30.12       33.05      2.88 o 
   8   1   3      175.83      148.99      8.65 o 
   9   1   3      170.07      170.43      9.69 o 
  10   1   3       11.21        9.27      1.87 o 
 -11   2   3        6.12        3.86      2.22 o 
 -10   2   3       20.13       17.25      2.49 o 
  -9   2   3        0.16       -1.09      1.20 o 
  -8   2   3        0.21        1.35      1.18 o 
  -7   2   3      207.66      188.55     13.21 o 
  -6   2   3      113.86      131.85      4.93 o 
  -5   2   3      836.95      921.66     37.76 o 
  -4   2   3       15.93       13.23      2.26 o 
  -3   2   3     1318.95     1370.91     28.74 o 
  -2   2   3       10.10        7.08      1.38 o 
  -1   2   3      722.58      618.39     10.99 o 
   0   2   3      155.74      144.06      9.79 o 
   1   2   3      115.97      107.93      8.59 o 
   2   2   3      259.99      241.96     14.67 o 
   3   2   3      424.11      424.45     15.72 o 
   4   2   3      305.15      330.86     20.84 o 
   5   2   3       23.17       28.05      2.38 o 
   6   2   3       49.43       50.34      3.14 o 
   7   2   3      241.24      208.43     11.25 o 
   8   2   3       17.48       17.79      2.15 o 
   9   2   3       54.49       51.82      3.85 o 
  10   2   3       14.17        9.95      1.63 o 
 -11   3   3        1.51        3.40      1.81 o 
 -10   3   3       32.41       32.08      4.33 o 
  -9   3   3        1.94        0.37      1.61 o 
  -8   3   3        8.14        4.20      1.40 o 
  -7   3   3       32.85       27.90      3.39 o 
  -6   3   3       13.95       11.74      1.92 o 
  -5   3   3        4.08        5.30      1.88 o 
  -4   3   3      471.46      555.01     16.91 o 
  -3   3   3      469.59      513.39     18.53 o 
  -2   3   3      558.56      534.34     24.84 o 
  -1   3   3       14.30       15.54      1.57 o 
   0   3   3      598.09      558.26     22.59 o 
   1   3   3      425.60      356.69     23.90 o 
   2   3   3       14.89       15.17      2.80 o 
   3   3   3       65.81       70.06      6.11 o 
   4   3   3       12.25        7.91      2.35 o 
   5   3   3      159.31      152.30      5.88 o 
   6   3   3       38.06       37.39      3.11 o 
   7   3   3       18.90       19.25      2.35 o 
   8   3   3       38.75       35.77      2.99 o 
   9   3   3        4.73        2.53      2.09 o 
  10   3   3       19.49       21.17      2.90 o 
 -10   4   3        0.63       -1.42      1.93 o 
  -9   4   3       51.50       55.61      4.88 o 
  -8   4   3        1.29        2.89      1.53 o 
  -7   4   3       11.94        9.29      2.05 o 
  -6   4   3       24.82       27.34      2.93 o 
  -5   4   3       21.91       20.63      2.05 o 
  -4   4   3       13.72       20.35      3.31 o 
  -3   4   3      337.75      330.54     21.36 o 
  -2   4   3        1.18        0.10      2.97 o 
  -1   4   3      165.93      177.45      8.24 o 
   0   4   3      151.65      147.49      9.11 o 
   1   4   3      113.59      128.24      7.98 o 
   2   4   3     2532.49     2425.12     55.17 o 
   3   4   3       65.00       50.59      5.57 o 
   4   4   3        2.71        1.56      1.01 o 
   5   4   3       16.60       17.27      1.83 o 
   6   4   3      411.23      390.21      9.85 o 
   7   4   3        0.45        0.14      1.21 o 
   8   4   3        0.03       -1.32      1.32 o 
   9   4   3       10.69        7.74      1.59 o 
 -10   5   3        8.65        7.95      3.57 o 
  -9   5   3        0.54        0.32      1.52 o 
  -8   5   3      105.29      107.88      6.38 o 
  -7   5   3       19.35       21.73      2.27 o 
  -6   5   3        0.13       -0.51      1.65 o 
  -5   5   3       13.02       16.80      2.09 o 
  -4   5   3      455.88      516.04     11.56 o 
  -3   5   3      327.08      330.88     23.67 o 
  -2   5   3       16.83       12.40      4.59 o 
  -1   5   3      129.51      103.72     12.03 o 
   0   5   3       17.15       14.27      2.71 o 
   1   5   3     2062.62     2230.62    123.18 o 
   2   5   3        3.10        3.09      1.50 o 
   3   5   3       14.43       17.69      2.15 o 
   4   5   3        9.55        8.86      1.37 o 
   5   5   3        8.83        9.58      1.69 o 
   6   5   3        1.06        0.83      1.18 o 
   7   5   3        6.59        9.14      1.62 o 
   8   5   3       60.07       60.45      4.34 o 
   9   5   3        3.77        3.23      1.32 o 
 -10   6   3        0.28       -1.20      1.32 o 
  -9   6   3        9.92       10.03      1.90 o 
  -8   6   3        1.37        0.05      1.25 o 
  -7   6   3        2.63        2.26      1.22 o 
  -6   6   3        1.48        3.10      1.37 o 
  -5   6   3        6.53        5.53      1.49 o 
  -4   6   3       15.06       16.63      2.28 o 
  -3   6   3        1.01        0.61      1.07 o 
  -2   6   3      222.84      222.35      8.62 o 
  -1   6   3       49.97       66.46     10.35 o 
   0   6   3      158.61      185.64     16.92 o 
   1   6   3      797.88      872.23     46.79 o 
   2   6   3        0.06        0.10      1.70 o 
   3   6   3       52.08       52.28      3.81 o 
   4   6   3       66.67       69.25      4.62 o 
   5   6   3      468.56      479.32     29.35 o 
   6   6   3       19.43       19.63      3.15 o 
   7   6   3      116.64      125.14      6.90 o 
   8   6   3        0.20        0.99      1.27 o 
   9   6   3        6.74        7.34      1.40 o 
  -9   7   3        6.71        2.37      1.37 o 
  -8   7   3        0.12       -0.71      1.21 o 
  -7   7   3       20.56       18.39      2.70 o 
  -6   7   3        4.50        5.25      2.14 o 
  -5   7   3        1.80       -1.62      1.68 o 
  -4   7   3        2.97        1.42      1.78 o 
  -3   7   3      140.96      137.38      6.46 o 
  -2   7   3       82.20       87.56      5.61 o 
  -1   7   3        1.59        3.81      1.98 o 
   0   7   3      263.65      273.31     11.64 o 
   1   7   3      102.06       81.23      8.38 o 
   2   7   3      123.31      122.68      5.76 o 
   3   7   3      120.53      113.53      7.57 o 
   4   7   3       14.52       20.86      3.46 o 
   5   7   3      122.01      143.93      8.61 o 
   6   7   3        0.32        2.60      1.50 o 
   7   7   3        0.00       -0.51      1.30 o 
   8   7   3        0.05        3.32      1.26 o 
  -8   8   3        0.01        1.88      1.26 o 
  -7   8   3       11.85        8.36      1.65 o 
  -6   8   3        0.05        0.70      1.37 o 
  -5   8   3        0.77        1.24      2.20 o 
  -4   8   3        0.14        1.09      2.45 o 
  -3   8   3       10.82        8.68      1.95 o 
  -2   8   3       15.50       14.56      2.28 o 
  -1   8   3       14.14       15.32      2.52 o 
   0   8   3      285.91      282.60     12.46 o 
   1   8   3        5.20        3.59      2.23 o 
   2   8   3      248.50      241.75     18.93 o 
   3   8   3       41.12       40.88      4.45 o 
   4   8   3       19.49       21.56      3.41 o 
   5   8   3        9.64        8.22      2.77 o 
   6   8   3       42.28       48.79      4.71 o 
   7   8   3        3.27        3.78      1.86 o 
  -7   9   3        2.94        1.35      1.25 o 
  -6   9   3        0.56        0.55      1.61 o 
  -5   9   3        5.99        4.04      2.34 o 
  -4   9   3        1.13        2.43      2.39 o 
  -3   9   3       32.86       33.05      4.40 o 
  -2   9   3       19.87       17.21      2.78 o 
  -1   9   3        1.85        4.03      1.87 o 
   0   9   3        0.03       -0.62      5.70 o 
   1   9   3       48.26       42.07      8.48 o 
   2   9   3       33.77       28.33      7.73 o 
   3   9   3        4.56        1.80      2.87 o 
   4   9   3       63.11       67.46      5.28 o 
   5   9   3        9.42       13.47      2.24 o 
   6   9   3        3.67        3.19      1.07 o 
   7   9   3        3.91        1.24      1.44 o 
  -6  10   3        8.62        7.31      2.14 o 
  -5  10   3        0.00       -1.71      1.78 o 
  -4  10   3        6.84        5.79      2.02 o 
  -3  10   3        0.49        0.40      1.39 o 
  -2  10   3       47.10       49.94      6.09 o 
  -1  10   3        0.00        1.49      1.47 o 
   0  10   3        1.15        0.62      1.84 o 
   1  10   3        0.22       -0.11      2.56 o 
   2  10   3        9.71        5.52      2.34 o 
   3  10   3        1.67        1.23      1.60 o 
   4  10   3       84.93       79.12      7.06 o 
   5  10   3       25.42       26.51      3.07 o 
   6  10   3        6.66        8.50      2.69 o 
  -5  11   3       17.03       14.92      2.49 o 
  -4  11   3        0.00       -0.69      2.51 o 
  -3  11   3       24.58       31.42      4.03 o 
  -2  11   3        2.05        2.78      1.33 o 
  -1  11   3       11.87       11.17      4.60 o 
   0  11   3        3.87        5.10      1.99 o 
   1  11   3       15.65       13.53      2.88 o 
   2  11   3        1.58        1.93      2.09 o 
   3  11   3       49.78       55.63      9.84 o 
   4  11   3       23.24       22.08      3.07 o 
  -3  12   3        1.91        1.61      1.50 o 
  -2  12   3        2.08       -0.94      1.61 o 
  -1  12   3        1.05        0.07      1.64 o 
   0  12   3        0.10        0.60      1.08 o 
   1  12   3        0.05        2.55      2.08 o 
   2  12   3       11.57        9.38      2.81 o 
 -11   0   4       16.89       16.06      3.47 o 
 -10   0   4      109.30      101.14     10.93 o 
  -9   0   4      147.23      136.77     12.41 o 
  -8   0   4      175.00      174.70     16.60 o 
  -7   0   4      554.43      551.94     17.02 o 
  -6   0   4      404.88      438.46     14.41 o 
  -5   0   4       67.35       67.48      9.96 o 
  -4   0   4       36.88       38.90      6.63 o 
  -3   0   4       14.87       13.35      2.08 o 
  -2   0   4      260.74      236.16      8.86 o 
  -1   0   4       58.91       59.64      5.44 o 
   0   0   4      330.49      323.37     15.30 o 
   1   0   4     1017.44     1041.10     36.35 o 
   2   0   4       42.17       42.55      6.09 o 
   3   0   4     1154.35     1052.53     40.82 o 
   4   0   4      119.92      108.09     12.20 o 
   5   0   4       39.44       35.16      3.66 o 
   6   0   4        0.01       -2.14      2.60 o 
   7   0   4      180.19      159.47     26.83 o 
   8   0   4        0.66        0.54      2.84 o 
   9   0   4       57.30       64.43      6.31 o 
  10   0   4       41.77       33.17      3.97 o 
 -11   1   4        0.01       -1.06      1.80 o 
 -10   1   4        0.26        0.41      1.65 o 
  -9   1   4        1.97        1.18      1.59 o 
  -8   1   4       27.71       23.95      3.07 o 
  -7   1   4       50.13       52.29      3.38 o 
  -6   1   4        1.56        0.55      1.04 o 
  -5   1   4        3.86       13.33      3.24 o 
  -4   1   4        1.28       -0.12      1.20 o 
  -3   1   4      139.49      158.34     14.84 o 
  -2   1   4     1515.74     1543.51     28.23 o 
  -1   1   4      460.81      394.84     12.12 o 
   0   1   4       39.97       29.73      3.07 o 
   1   1   4       55.38       50.21      4.30 o 
   2   1   4      387.48      369.82     13.84 o 
   3   1   4      142.42      146.50     12.26 o 
   4   1   4       48.02       51.57      5.77 o 
   5   1   4       43.99       43.57      2.97 o 
   6   1   4      125.06      124.64      5.42 o 
   7   1   4       16.86       20.21      2.25 o 
   8   1   4        0.59        0.72      1.20 o 
   9   1   4        7.25        6.40      1.82 o 
  10   1   4        4.15        1.45      2.58 o 
 -11   2   4        9.25        7.01      2.49 o 
 -10   2   4        6.91        2.71      1.84 o 
  -9   2   4        0.31        2.15      2.01 o 
  -8   2   4       22.26       24.66      2.81 o 
  -7   2   4       22.71       25.76      2.70 o 
  -6   2   4       67.37       60.46      3.58 o 
  -5   2   4        1.18        1.34      3.26 o 
  -4   2   4      407.30      431.62     22.39 o 
  -3   2   4       30.43       31.11      3.82 o 
  -2   2   4        7.65       10.42      1.35 o 
  -1   2   4      188.68      167.22      8.17 o 
   0   2   4       84.48       64.32      7.21 o 
   1   2   4        5.66        5.29      2.81 o 
   2   2   4       76.77       65.88      7.92 o 
   3   2   4        8.58       10.92      2.84 o 
   4   2   4      236.85      244.28     13.10 o 
   5   2   4      287.85      287.78      7.47 o 
   6   2   4      128.99      132.66      5.73 o 
   7   2   4       17.73       18.09      2.34 o 
   8   2   4       25.82       26.17      2.28 o 
   9   2   4      127.70      129.00      8.47 o 
  10   2   4       35.11       31.33      3.26 o 
 -10   3   4        3.81        2.35      1.75 o 
  -9   3   4      169.58      144.81     10.51 o 
  -8   3   4       40.21       45.21      3.89 o 
  -7   3   4       34.95       39.65      3.19 o 
  -6   3   4       87.70       89.05      5.68 o 
  -5   3   4        4.04        6.82      2.97 o 
  -4   3   4       36.15       35.60      4.91 o 
  -3   3   4      101.30      101.76     10.42 o 
  -2   3   4       57.33       68.06      8.21 o 
  -1   3   4        5.90        6.79      1.16 o 
   0   3   4      291.34      227.83     81.00 o 
   1   3   4     1468.06     1416.59     62.19 o 
   2   3   4      257.31      274.60     12.95 o 
   3   3   4       23.18       30.21      4.37 o 
   4   3   4      177.19      182.06      5.21 o 
   5   3   4        7.33       10.01      1.53 o 
   6   3   4      164.25      175.81      7.59 o 
   7   3   4       53.14       54.81      3.45 o 
   8   3   4      106.56      115.89      5.72 o 
   9   3   4       26.21       29.36      2.72 o 
 -10   4   4        0.13       -0.32      2.13 o 
  -9   4   4       18.44       24.07      3.46 o 
  -8   4   4        2.93        2.11      1.26 o 
  -7   4   4        5.26        8.51      2.09 o 
  -6   4   4       24.37       27.96      3.14 o 
  -5   4   4        8.60        8.71      1.31 o 
  -4   4   4      252.00      269.96     14.76 o 
  -3   4   4      339.49      350.93     22.53 o 
  -2   4   4       38.01       37.59      6.91 o 
  -1   4   4       50.22       54.10      3.83 o 
   0   4   4       84.93       88.49      5.17 o 
   1   4   4     1104.21     1084.86     96.48 o 
   2   4   4       33.55       34.02      4.75 o 
   3   4   4        0.18       -0.88      1.80 o 
   4   4   4      189.96      190.90      6.34 o 
   5   4   4        0.10       -0.20      0.99 o 
   6   4   4      138.48      143.33      7.41 o 
   7   4   4        0.01        0.34      1.28 o 
   8   4   4       94.55      101.55      6.68 o 
   9   4   4       44.97       51.16      3.28 o 
 -10   5   4        9.72        6.21      2.99 o 
  -9   5   4        1.59        3.67      1.32 o 
  -8   5   4       13.78       12.78      2.08 o 
  -7   5   4       14.53       11.90      2.37 o 
  -6   5   4        6.12        6.98      1.57 o 
  -5   5   4      216.27      222.71      7.88 o 
  -4   5   4       31.15       34.48      3.16 o 
  -3   5   4       66.06       59.74      3.72 o 
  -2   5   4      313.90      252.89     20.04 o 
  -1   5   4       19.41       18.20      5.37 o 
   0   5   4      392.12      340.45     16.49 o 
   1   5   4      123.70      128.24     13.99 o 
   2   5   4      107.23       98.24      8.51 o 
   3   5   4      372.87      366.95     12.05 o 
   4   5   4      157.03      146.91      6.41 o 
   5   5   4      213.97      231.28      8.97 o 
   6   5   4       80.25       87.12      5.20 o 
   7   5   4       52.51       56.39      4.45 o 
   8   5   4       87.36       95.22      5.25 o 
   9   5   4        7.27        8.49      1.59 o 
  -9   6   4       17.92       10.18      2.26 o 
  -8   6   4       21.22       20.85      2.64 o 
  -7   6   4       29.57       28.72      3.25 o 
  -6   6   4        0.71        1.30      1.38 o 
  -5   6   4        3.84        5.34      1.97 o 
  -4   6   4        8.29        8.82      2.00 o 
  -3   6   4      136.54      145.89      6.70 o 
  -2   6   4        1.21        1.83      1.25 o 
  -1   6   4        4.22        1.96      1.69 o 
   0   6   4      121.78      117.51     13.92 o 
   1   6   4        0.11       -0.15      1.72 o 
   2   6   4       98.00       91.63      4.87 o 
   3   6   4       84.38       77.88      4.81 o 
   4   6   4       70.78       73.98      5.57 o 
   5   6   4        2.36        1.73      1.19 o 
   6   6   4        9.69       10.39      2.00 o 
   7   6   4       32.77       37.91      3.09 o 
   8   6   4        2.59       -0.56      1.32 o 
  -9   7   4        0.32        0.71      1.57 o 
  -8   7   4        9.34        6.85      1.88 o 
  -7   7   4        4.61        6.90      2.92 o 
  -6   7   4       17.88       17.15      2.54 o 
  -5   7   4        6.81        6.62      1.95 o 
  -4   7   4       34.65       35.31      4.46 o 
  -3   7   4      131.25      134.44      6.08 o 
  -2   7   4        7.68        9.97      2.29 o 
  -1   7   4       14.46       12.08      2.60 o 
   0   7   4       65.14       72.04      5.90 o 
   1   7   4       19.60       19.85      2.96 o 
   2   7   4        0.65        0.85      1.04 o 
   3   7   4        1.08        1.51      2.25 o 
   4   7   4        6.97        9.27      2.87 o 
   5   7   4        0.69       -1.62      1.72 o 
   6   7   4        3.90        2.98      1.36 o 
   7   7   4        0.09        1.65      1.08 o 
   8   7   4        9.64        8.50      2.06 o 
  -8   8   4        6.38        2.15      1.50 o 
  -7   8   4        6.76        5.55      1.47 o 
  -6   8   4       20.38       16.65      3.14 o 
  -5   8   4       18.02       15.52      3.86 o 
  -4   8   4       55.93       50.45      6.62 o 
  -3   8   4        0.15       -1.33      1.67 o 
  -2   8   4        9.16        8.55      1.95 o 
  -1   8   4      134.21      141.54      7.66 o 
   0   8   4       40.15       32.04      4.21 o 
   1   8   4       19.47       21.72      4.22 o 
   2   8   4       68.85       69.82      9.81 o 
   3   8   4       64.44       64.59      5.52 o 
   4   8   4      110.85      123.73      9.58 o 
   5   8   4        6.80        5.06      1.85 o 
   6   8   4        3.04        4.79      1.89 o 
   7   8   4        0.03        1.85      1.06 o 
  -7   9   4        6.88        7.05      2.00 o 
  -6   9   4        6.24        7.42      1.96 o 
  -5   9   4        0.04        1.22      2.98 o 
  -4   9   4        5.51        6.13      2.14 o 
  -3   9   4       16.77       20.02      4.31 o 
  -2   9   4        6.73        7.49      2.09 o 
  -1   9   4       65.69       61.54      5.89 o 
   0   9   4        2.03        0.98      1.66 o 
   1   9   4       17.52        9.25      4.54 o 
   2   9   4        1.33        3.46      2.73 o 
   3   9   4        9.71       12.03      2.91 o 
   4   9   4        0.18        1.89      1.39 o 
   5   9   4        2.66       -0.27      1.98 o 
   6   9   4        0.76       -0.14      0.90 o 
  -6  10   4        4.95        8.00      2.01 o 
  -5  10   4        0.03        0.80      1.37 o 
  -4  10   4        8.47       10.85      2.95 o 
  -3  10   4        0.76       -0.14      2.23 o 
  -2  10   4       48.17       53.48      6.25 o 
  -1  10   4       11.46       12.47      2.65 o 
   0  10   4       32.32       29.23      3.93 o 
   1  10   4       26.43       19.78      3.89 o 
   2  10   4        2.32        3.24      2.50 o 
   3  10   4        0.96       -1.34      1.67 o 
   4  10   4        1.13       -1.59      2.30 o 
   5  10   4        0.47        0.74      2.75 o 
  -5  11   4       20.57       11.96      2.98 o 
  -4  11   4        1.90        0.09      2.22 o 
  -3  11   4        0.69       -1.42      1.42 o 
  -2  11   4       11.84       15.20      3.88 o 
  -1  11   4        5.88        4.35      3.94 o 
   0  11   4        4.39        5.20      2.78 o 
   1  11   4        3.65        2.93      2.02 o 
   2  11   4       21.55       16.62      2.89 o 
   3  11   4       13.77        7.97      2.16 o 
   4  11   4        4.22        2.37      1.64 o 
  -2  12   4       11.35        8.81      2.81 o 
  -1  12   4        0.23       -1.11      1.61 o 
   0  12   4        0.56        1.49      1.62 o 
   1  12   4        4.55        2.57      1.93 o 
 -11   1   5        2.59        4.88      2.28 o 
 -10   1   5        2.38        1.14      1.20 o 
  -9   1   5       16.21       15.53      2.81 o 
  -8   1   5        8.71        9.65      2.12 o 
  -7   1   5       11.09        6.97      1.56 o 
  -6   1   5       15.29       13.95      2.18 o 
  -5   1   5       34.75       37.32      5.34 o 
  -4   1   5      157.38      171.29     19.15 o 
  -3   1   5      292.73      274.18     20.42 o 
  -2   1   5      769.79      823.43     17.44 o 
  -1   1   5     1255.30     1295.31     30.10 o 
   0   1   5      150.25      147.03      7.79 o 
   1   1   5      317.47      332.99     13.14 o 
   2   1   5      487.71      502.45     18.02 o 
   3   1   5      269.79      221.18     16.96 o 
   4   1   5      474.14      503.35     24.44 o 
   5   1   5       94.28       96.26      3.93 o 
   6   1   5      186.80      184.44      6.32 o 
   7   1   5       67.06       70.60      4.66 o 
   8   1   5        0.11        0.93      1.28 o 
   9   1   5        0.05       -0.89      1.06 o 
 -11   2   5        1.86        0.51      1.33 o 
 -10   2   5        2.79        1.73      1.03 o 
  -9   2   5        2.65        3.87      1.81 o 
  -8   2   5      287.46      313.12     11.17 o 
  -7   2   5      148.77      153.92      6.29 o 
  -6   2   5      281.72      291.05     10.24 o 
  -5   2   5        8.91        8.17      2.56 o 
  -4   2   5       37.14       31.56      3.66 o 
  -3   2   5      147.74      152.72      7.84 o 
  -2   2   5     1237.17     1161.78     31.53 o 
  -1   2   5      310.05      326.20     17.94 o 
   0   2   5       54.60       54.81      7.36 o 
   1   2   5      802.56      779.91     33.36 o 
   2   2   5     1121.16     1065.38     42.33 o 
   3   2   5      544.41      529.66     37.41 o 
   4   2   5       56.53       68.59      3.43 o 
   5   2   5       16.32       17.57      1.67 o 
   6   2   5        0.00       -0.31      0.88 o 
   7   2   5       68.79       68.63      4.10 o 
   8   2   5        2.08        0.75      1.08 o 
   9   2   5        3.95        4.21      1.33 o 
 -10   3   5        9.86        5.41      2.19 o 
  -9   3   5        2.16        1.36      1.70 o 
  -8   3   5       14.78       14.01      2.44 o 
  -7   3   5        0.03       -0.54      1.21 o 
  -6   3   5        7.59        7.67      1.74 o 
  -5   3   5       68.51       74.66      4.19 o 
  -4   3   5       72.33       95.76     10.46 o 
  -3   3   5      356.70      415.09     23.09 o 
  -2   3   5       65.87       73.54      5.07 o 
  -1   3   5      708.94      676.47     19.91 o 
   0   3   5        0.15        1.13      2.81 o 
   1   3   5        0.74       -0.25      1.58 o 
   2   3   5      134.92      153.54     10.12 o 
   3   3   5      132.03      140.70      6.17 o 
   4   3   5       42.83       49.57      3.06 o 
   5   3   5       76.67       77.61      4.11 o 
   6   3   5       33.26       29.46      3.52 o 
   7   3   5       66.81       62.66      4.92 o 
   8   3   5        1.74        1.37      1.18 o 
   9   3   5        0.07       -1.40      1.40 o 
 -10   4   5        0.04       -1.14      1.47 o 
  -9   4   5       36.98       33.97      3.97 o 
  -8   4   5        0.64       -0.51      1.33 o 
  -7   4   5        5.87        7.85      2.38 o 
  -6   4   5       32.64       32.64      3.41 o 
  -5   4   5        7.92        8.70      1.64 o 
  -4   4   5        4.98        6.30      1.48 o 
  -3   4   5      126.87      142.70     14.09 o 
  -2   4   5      258.84      293.78     20.41 o 
  -1   4   5      410.17      470.99     14.20 o 
   0   4   5       11.20        9.32      1.97 o 
   1   4   5        2.31        3.43      1.99 o 
   2   4   5      205.99      176.99     11.44 o 
   3   4   5       85.79       90.56      4.34 o 
   4   4   5        2.53        3.11      0.98 o 
   5   4   5      275.89      275.14      8.87 o 
   6   4   5       56.62       56.40      5.23 o 
   7   4   5        0.12       -0.82      1.33 o 
   8   4   5        1.19        0.51      1.19 o 
   9   4   5        4.08       -0.07      4.62 o 
 -10   5   5        4.30        3.93      1.40 o 
  -9   5   5        0.33       -1.42      1.42 o 
  -8   5   5      128.73      139.57      6.31 o 
  -7   5   5        7.71        2.41      2.16 o 
  -6   5   5       26.39       29.37      3.35 o 
  -5   5   5        3.35        0.49      1.89 o 
  -4   5   5        1.91        2.76      1.60 o 
  -3   5   5      122.04      118.86      7.35 o 
  -2   5   5        5.21        6.43      1.47 o 
  -1   5   5       36.26       32.99      7.31 o 
   0   5   5      191.51      191.66     27.24 o 
   1   5   5       69.91       82.10      7.72 o 
   2   5   5       23.91       25.74      2.51 o 
   3   5   5        0.04        4.35      1.56 o 
   4   5   5        5.44        5.83      1.49 o 
   5   5   5       10.93        9.69      1.93 o 
   6   5   5       17.36       19.89      2.67 o 
   7   5   5        2.57        3.87      1.59 o 
   8   5   5       10.07       13.12      1.83 o 
  -9   6   5       10.47        9.71      1.89 o 
  -8   6   5        2.82        0.40      1.86 o 
  -7   6   5       25.35       25.24      3.00 o 
  -6   6   5        0.65        0.87      1.66 o 
  -5   6   5       28.89       27.47      3.75 o 
  -4   6   5        3.00        1.24      1.63 o 
  -3   6   5      203.05      219.62     12.24 o 
  -2   6   5        9.99        7.36      1.89 o 
  -1   6   5       11.40       13.48      2.01 o 
   0   6   5        3.48        2.68      1.25 o 
   1   6   5      187.20      210.95      8.61 o 
   2   6   5        5.30        2.82      1.61 o 
   3   6   5       33.39       28.86      3.38 o 
   4   6   5      123.73      124.01      6.71 o 
   5   6   5       14.20       12.02      2.15 o 
   6   6   5        0.04        1.37      1.23 o 
   7   6   5       17.82       25.00      3.31 o 
   8   6   5       24.98       29.64      2.91 o 
  -9   7   5        6.54        1.83      1.04 o 
  -8   7   5       66.45       74.81      5.29 o 
  -7   7   5       94.74       88.86      5.19 o 
  -6   7   5        0.04       -0.76      1.31 o 
  -5   7   5        5.16        6.60      1.77 o 
  -4   7   5       59.68       57.71      4.61 o 
  -3   7   5       16.49       17.91      2.63 o 
  -2   7   5      102.03      100.22      6.49 o 
  -1   7   5        0.14       -0.11      1.53 o 
   0   7   5        1.70        1.12      1.14 o 
   1   7   5       44.17       49.87      4.20 o 
   2   7   5       77.45       74.74      4.15 o 
   3   7   5       64.83       61.44      5.50 o 
   4   7   5        0.73        0.90      1.70 o 
   5   7   5       73.23       65.31      6.81 o 
   6   7   5       11.03       12.41      2.71 o 
   7   7   5        3.97        0.53      1.30 o 
  -8   8   5        5.72        5.20      1.33 o 
  -7   8   5      128.56      142.36      6.08 o 
  -6   8   5       24.90       34.60      4.81 o 
  -5   8   5       19.61       27.02      4.74 o 
  -4   8   5        0.39        3.04      3.53 o 
  -3   8   5      104.16      112.23      7.22 o 
  -2   8   5       21.20       25.20      3.88 o 
  -1   8   5       14.46       10.89      2.67 o 
   0   8   5        5.99        3.28      2.40 o 
   1   8   5        9.20        8.01      4.37 o 
   2   8   5       33.09       29.65      3.76 o 
   3   8   5        2.61        2.14      1.21 o 
   4   8   5        4.60        2.48      1.58 o 
   5   8   5        5.00        4.12      1.38 o 
   6   8   5       12.04       10.29      2.05 o 
   7   8   5       17.66       19.39      2.81 o 
  -7   9   5        6.32        5.50      1.72 o 
  -6   9   5       36.45       39.87      3.94 o 
  -5   9   5        3.51        3.62      2.36 o 
  -4   9   5       92.28      103.58     13.20 o 
  -3   9   5        0.13        1.11      2.05 o 
  -2   9   5        5.79        6.10      2.00 o 
  -1   9   5        2.13        2.52      2.10 o 
   0   9   5        0.08       -0.51      1.91 o 
   1   9   5        6.22        3.36      3.93 o 
   2   9   5        5.14        4.72      3.30 o 
   3   9   5        0.56        0.55      1.24 o 
   4   9   5        2.54       -1.24      1.24 o 
   5   9   5       35.94       39.23      3.57 o 
   6   9   5        1.78        0.26      0.95 o 
  -6  10   5       24.71       16.40      2.39 o 
  -5  10   5        0.40       -0.20      1.11 o 
  -4  10   5        4.20        5.32      3.31 o 
  -3  10   5       39.40       40.16      7.27 o 
  -2  10   5        2.69        2.48      1.96 o 
  -1  10   5        3.27        6.32      2.26 o 
   0  10   5        0.00       -0.77      1.87 o 
   1  10   5       14.86       12.59      2.38 o 
   2  10   5        0.01        0.80      1.27 o 
   3  10   5        4.48        2.93      3.10 o 
   4  10   5       13.44       12.49      2.46 o 
   5  10   5        3.07        3.47      2.08 o 
  -4  11   5        2.37        6.43      2.57 o 
  -3  11   5        1.47        0.60      2.12 o 
  -2  11   5        1.19        4.50      2.73 o 
  -1  11   5        3.16        6.43      2.81 o 
   0  11   5        4.78        2.19      3.97 o 
   1  11   5        2.41        3.28      1.91 o 
   2  11   5       10.20        6.00      1.42 o 
   3  11   5        0.50        0.98      1.14 o 
 -10   0   6        0.61        1.73      1.54 o 
  -9   0   6      148.91      157.45     15.26 o 
  -8   0   6       42.05       40.87      5.56 o 
  -7   0   6      487.52      511.38     19.50 o 
  -6   0   6      392.08      390.18     21.23 o 
  -5   0   6       71.92       58.67      7.25 o 
  -4   0   6      461.42      464.35     26.81 o 
  -3   0   6       15.27       16.36      3.07 o 
  -2   0   6     2167.30     2256.06     54.22 o 
  -1   0   6      768.56      710.86     29.16 o 
   0   0   6      168.72      151.37     12.06 o 
   1   0   6      627.63      590.20     28.28 o 
   2   0   6      544.22      545.37     28.87 o 
   3   0   6       12.96        9.13      3.36 o 
   4   0   6        3.77        3.87      1.69 o 
   5   0   6        2.35        3.54      1.76 o 
   6   0   6      111.84      110.00      8.85 o 
   7   0   6      131.75      101.35     25.39 o 
   8   0   6       55.23       49.19      5.72 o 
   9   0   6        0.74        0.29      1.43 o 
 -11   1   6        3.62        0.66      1.43 o 
 -10   1   6        0.01       -1.15      1.15 o 
  -9   1   6       25.64       28.35      4.70 o 
  -8   1   6       81.34       80.86      5.54 o 
  -7   1   6       35.40       34.81      3.73 o 
  -6   1   6       56.76       55.04      4.37 o 
  -5   1   6        4.15        3.08      1.27 o 
  -4   1   6        1.77        1.34      2.36 o 
  -3   1   6      875.45      969.67     35.53 o 
  -2   1   6      103.25      107.18      5.76 o 
  -1   1   6      235.59      212.23     14.21 o 
   0   1   6      315.37      266.98     16.45 o 
   1   1   6       65.06       65.14      6.10 o 
   2   1   6      327.44      306.35     14.52 o 
   3   1   6      215.42      243.75     15.05 o 
   4   1   6       55.32       51.27      3.14 o 
   5   1   6        0.24        1.25      1.07 o 
   6   1   6       33.26       33.08      3.10 o 
   7   1   6       81.95       84.77      5.06 o 
   8   1   6        9.07        9.51      1.98 o 
   9   1   6        6.96        6.03      1.23 o 
 -10   2   6        2.23        0.06      1.81 o 
  -9   2   6       72.77       68.41      6.69 o 
  -8   2   6      354.57      343.31     15.06 o 
  -7   2   6        4.98        5.16      2.86 o 
  -6   2   6       30.59       31.01      3.95 o 
  -5   2   6       16.30       14.51      2.67 o 
  -4   2   6        2.44        2.33      1.72 o 
  -3   2   6      484.05      537.57     17.39 o 
  -2   2   6       88.24       84.82      5.79 o 
  -1   2   6       64.96       71.41      7.77 o 
   0   2   6        0.11       -2.65      2.65 o 
   1   2   6       62.90       74.29      9.60 o 
   2   2   6      114.11       88.20     10.86 o 
   3   2   6      103.54      117.61      4.99 o 
   4   2   6        0.37       -0.80      0.80 o 
   5   2   6       12.31       14.58      1.96 o 
   6   2   6       69.81       61.42      4.29 o 
   7   2   6       29.41       29.38      2.70 o 
   8   2   6        5.30        4.14      1.43 o 
   9   2   6        0.85        1.96      1.65 o 
 -10   3   6        1.68       -1.52      1.52 o 
  -9   3   6       10.23        8.58      2.01 o 
  -8   3   6       44.76       45.07      4.02 o 
  -7   3   6       32.88       31.26      4.44 o 
  -6   3   6      238.44      277.25     12.41 o 
  -5   3   6      258.51      262.14     16.50 o 
  -4   3   6        2.37        0.79      1.34 o 
  -3   3   6      129.11      124.41     12.42 o 
  -2   3   6      118.53       96.99     10.27 o 
  -1   3   6       38.35       37.19      3.88 o 
   0   3   6       37.67       36.15      6.86 o 
   1   3   6       50.09       63.59      6.68 o 
   2   3   6        4.45        2.87      1.45 o 
   3   3   6       35.49       38.90      2.66 o 
   4   3   6        3.51        3.76      1.18 o 
   5   3   6       30.65       24.62      2.42 o 
   6   3   6       56.25       55.64      4.21 o 
   7   3   6        9.39       12.95      2.34 o 
   8   3   6        7.45        7.82      1.57 o 
   9   3   6        0.03       -0.46      1.83 o 
 -10   4   6       13.55       11.10      2.48 o 
  -9   4   6        2.46        0.63      1.23 o 
  -8   4   6      114.03      108.50      7.33 o 
  -7   4   6      118.87      126.51      8.11 o 
  -6   4   6       40.51       34.96      3.69 o 
  -5   4   6        7.74        8.83      2.19 o 
  -4   4   6      141.83      151.76      6.93 o 
  -3   4   6      129.44      137.25      6.58 o 
  -2   4   6      214.99      238.48     19.27 o 
  -1   4   6       19.61       17.40      2.26 o 
   0   4   6       33.72       28.94      3.57 o 
   1   4   6       44.19       53.41      4.83 o 
   2   4   6      122.70      129.42      4.79 o 
   3   4   6        0.02       -0.14      1.18 o 
   4   4   6       96.78      102.21      6.55 o 
   5   4   6       65.82       68.74      4.76 o 
   6   4   6        2.35        2.99      1.47 o 
   7   4   6        0.75        1.91      1.36 o 
   8   4   6       10.33        7.11      1.97 o 
 -10   5   6        0.52       -1.20      1.88 o 
  -9   5   6        2.53        0.99      0.97 o 
  -8   5   6       34.96       38.47      3.26 o 
  -7   5   6      325.48      346.26     12.92 o 
  -6   5   6       86.34      103.54      6.90 o 
  -5   5   6       58.19       56.26      4.12 o 
  -4   5   6       43.99       38.86      3.96 o 
  -3   5   6        1.10        0.85      1.44 o 
  -2   5   6      182.81      184.67      8.94 o 
  -1   5   6        1.27        0.12      1.06 o 
   0   5   6       86.32       76.43      3.55 o 
   1   5   6       99.25      103.68      3.96 o 
   2   5   6       83.90       84.75      5.16 o 
   3   5   6       38.58       43.33      3.81 o 
   4   5   6        0.25        1.89      1.18 o 
   5   5   6       21.81       23.41      2.81 o 
   6   5   6       37.59       37.73      3.41 o 
   7   5   6        0.30       -0.04      1.00 o 
   8   5   6        0.31        0.70      0.87 o 
  -9   6   6       12.26       11.09      1.83 o 
  -8   6   6        2.00        3.47      1.31 o 
  -7   6   6        0.07       -0.83      1.36 o 
  -6   6   6       63.22       63.98      6.91 o 
  -5   6   6      119.86      126.15      9.82 o 
  -4   6   6       23.01       21.73      2.87 o 
  -3   6   6        0.03        0.56      1.67 o 
  -2   6   6       10.57        9.38      1.87 o 
  -1   6   6        0.89        1.66      1.10 o 
   0   6   6        3.19        2.31      0.97 o 
   1   6   6       21.94       22.44      3.12 o 
   2   6   6       29.28       28.14      2.41 o 
   3   6   6        6.50        8.65      1.84 o 
   4   6   6        2.47        2.17      1.58 o 
   5   6   6        2.09        2.47      2.04 o 
   6   6   6        0.08        0.77      1.38 o 
   7   6   6        4.43        4.50      1.71 o 
   8   6   6        0.52        0.72      1.64 o 
  -8   7   6       14.05       15.91      2.04 o 
  -7   7   6        1.66        0.91      2.69 o 
  -6   7   6        7.00        6.75      1.85 o 
  -5   7   6        1.16        0.04      2.20 o 
  -4   7   6       15.00       20.95      4.16 o 
  -3   7   6       40.39       40.73      4.27 o 
  -2   7   6        0.01       -1.29      1.85 o 
  -1   7   6       10.04        7.38      2.10 o 
   0   7   6        0.02        0.88      1.23 o 
   1   7   6        0.02        1.06      1.37 o 
   2   7   6        1.81        2.54      1.34 o 
   3   7   6       22.94       21.64      2.61 o 
   4   7   6        0.07        1.02      1.40 o 
   5   7   6        7.54        6.77      1.75 o 
   6   7   6       17.34       20.53      3.03 o 
   7   7   6        0.45        1.62      1.27 o 
  -8   8   6       18.88       16.73      2.57 o 
  -7   8   6        0.00       -0.47      1.42 o 
  -6   8   6        0.00        0.94      2.16 o 
  -5   8   6        2.11        0.46      1.51 o 
  -4   8   6        6.60        8.17      3.17 o 
  -3   8   6       77.55       96.24      9.12 o 
  -2   8   6        9.76       11.91      2.83 o 
  -1   8   6        3.90        7.19      2.10 o 
   0   8   6       13.77       16.99      3.06 o 
   1   8   6       24.75       28.94      3.80 o 
   2   8   6       69.07       72.20      5.95 o 
   3   8   6        8.44        7.87      1.62 o 
   4   8   6        0.01       -0.13      1.29 o 
   5   8   6        7.05        4.15      1.59 o 
   6   8   6        7.52       10.15      2.30 o 
  -7   9   6        4.12        1.22      2.74 o 
  -6   9   6        9.30        9.26      1.92 o 
  -5   9   6        0.82        2.95      1.80 o 
  -4   9   6        0.71        1.69      1.86 o 
  -3   9   6        0.06        1.39      2.08 o 
  -2   9   6       33.16       37.52      3.93 o 
  -1   9   6        0.00       -1.16      1.59 o 
   0   9   6        8.91       10.80      2.72 o 
   1   9   6        5.76        4.10      2.24 o 
   2   9   6       47.00       50.01      5.85 o 
   3   9   6        0.09        2.31      1.44 o 
   4   9   6       13.56       19.36      3.32 o 
   5   9   6        0.46       -0.96      0.96 o 
  -6  10   6        2.65       -0.52      1.23 o 
  -5  10   6        0.92        0.99      1.12 o 
  -4  10   6       15.55       22.24      5.00 o 
  -3  10   6       10.73        9.48      4.09 o 
  -2  10   6       11.05       10.85      4.54 o 
  -1  10   6        3.83        4.77      2.05 o 
   0  10   6       36.17       39.86      4.22 o 
   1  10   6       27.69       23.26      4.13 o 
   2  10   6        1.00        4.13      1.51 o 
   3  10   6       23.17       19.41      2.45 o 
   4  10   6        0.08       -0.17      1.88 o 
  -4  11   6        7.62        3.83      1.87 o 
  -3  11   6        6.44        6.17      2.91 o 
  -2  11   6        2.86       -1.48      1.88 o 
  -1  11   6        5.82        7.36      2.91 o 
   0  11   6        1.80       -0.85      2.20 o 
   1  11   6        5.91        5.02      1.69 o 
   2  11   6        0.56       -0.64      1.78 o 
 -10   1   7       22.67       31.31      3.21 o 
  -9   1   7       52.59       55.19      6.17 o 
  -8   1   7       97.38       97.74      5.97 o 
  -7   1   7      791.46      845.02     20.14 o 
  -6   1   7      108.88      107.40      6.94 o 
  -5   1   7      107.23      112.15      5.54 o 
  -4   1   7        8.44       11.82      2.38 o 
  -3   1   7      205.69      201.27     11.04 o 
  -2   1   7     1178.31     1268.41     24.10 o 
  -1   1   7     1174.06     1127.84     25.58 o 
   0   1   7       66.99       58.17      5.89 o 
   1   1   7        5.03        4.09      2.24 o 
   2   1   7      103.56      101.84      4.92 o 
   3   1   7       32.60       35.09      2.61 o 
   4   1   7       47.84       40.15      2.62 o 
   5   1   7       49.72       40.21      2.93 o 
   6   1   7       94.19       87.50      5.80 o 
   7   1   7       14.12       17.08      2.68 o 
   8   1   7        0.01        1.19      1.25 o 
 -10   2   7        1.02        1.94      1.08 o 
  -9   2   7        4.16        5.79      1.86 o 
  -8   2   7      125.68      126.96      6.83 o 
  -7   2   7      266.96      265.52     14.45 o 
  -6   2   7      265.48      285.97     12.79 o 
  -5   2   7       27.90       24.85      3.69 o 
  -4   2   7       51.44       43.66      4.30 o 
  -3   2   7       23.64       20.59      5.00 o 
  -2   2   7      599.39      629.55     18.92 o 
  -1   2   7      914.63      911.67     23.50 o 
   0   2   7      277.54      328.46     21.90 o 
   1   2   7        6.35        1.01      2.41 o 
   2   2   7      138.41      120.95      5.98 o 
   3   2   7       23.61       25.44      2.43 o 
   4   2   7       37.89       33.01      2.54 o 
   5   2   7        4.70        5.71      1.41 o 
   6   2   7        1.14        0.06      1.20 o 
   7   2   7       92.16       95.60      5.84 o 
   8   2   7       42.20       41.05      3.95 o 
 -10   3   7        0.22        0.37      1.35 o 
  -9   3   7        6.30        6.86      1.78 o 
  -8   3   7       30.56       26.63      3.07 o 
  -7   3   7      116.87      116.94      7.78 o 
  -6   3   7       25.38       22.65      3.54 o 
  -5   3   7        7.74        5.49      2.31 o 
  -4   3   7      138.27      142.25      6.80 o 
  -3   3   7       46.99       48.88      3.47 o 
  -2   3   7       11.00       13.82      2.81 o 
  -1   3   7       14.17       21.70      3.24 o 
   0   3   7       25.28       26.62      7.13 o 
   1   3   7       49.32       59.91      3.83 o 
   2   3   7        7.26        6.69      1.38 o 
   3   3   7      100.52       95.21      4.07 o 
   4   3   7        9.56        8.51      1.67 o 
   5   3   7        5.46        2.79      1.65 o 
   6   3   7        0.27        3.06      1.31 o 
   7   3   7       22.59       22.75      2.50 o 
   8   3   7        1.09        1.47      1.48 o 
 -10   4   7        7.09        5.15      1.60 o 
  -9   4   7       12.18       14.35      2.17 o 
  -8   4   7       65.69       75.82      5.93 o 
  -7   4   7       73.68       85.17      5.49 o 
  -6   4   7       73.47       88.23      6.44 o 
  -5   4   7      339.99      377.92     16.45 o 
  -4   4   7      138.06      138.46      6.82 o 
  -3   4   7        2.56        1.79      1.09 o 
  -2   4   7        7.79        6.82      1.55 o 
  -1   4   7      649.92      674.46     15.02 o 
   0   4   7      219.07      230.16      6.17 o 
   1   4   7        0.26       -0.45      1.04 o 
   2   4   7        4.54        2.41      1.13 o 
   3   4   7       74.52       77.81      4.08 o 
   4   4   7       14.10       16.13      2.01 o 
   5   4   7       21.14       16.56      2.78 o 
   6   4   7       20.03       23.26      2.65 o 
   7   4   7        5.51        6.17      1.75 o 
   8   4   7        0.04        1.13      1.02 o 
  -9   5   7       34.72       26.10      2.82 o 
  -8   5   7        3.05        4.30      1.68 o 
  -7   5   7      163.16      175.83      8.84 o 
  -6   5   7        0.60        2.64      1.99 o 
  -5   5   7        3.50        1.93      1.57 o 
  -4   5   7        0.85        2.62      1.63 o 
  -3   5   7       14.67       10.67      2.15 o 
  -2   5   7       46.63       48.15      3.80 o 
  -1   5   7        2.68        2.04      1.11 o 
   0   5   7      475.95      483.72     12.25 o 
   1   5   7       35.71       36.42      2.67 o 
   2   5   7        6.22        4.13      1.28 o 
   3   5   7        1.09        0.58      1.36 o 
   4   5   7        0.96        3.91      2.04 o 
   5   5   7        3.33        4.64      2.13 o 
   6   5   7        6.12        4.47      1.58 o 
   7   5   7        0.68        0.47      1.00 o 
  -9   6   7        5.95        6.74      3.67 o 
  -8   6   7        4.43        1.93      1.42 o 
  -7   6   7        1.06        1.97      1.28 o 
  -6   6   7      133.42      138.71     13.52 o 
  -5   6   7       54.38       60.62      6.45 o 
  -4   6   7      210.58      237.37     10.16 o 
  -3   6   7        7.61        9.27      2.07 o 
  -2   6   7      132.68      145.80      6.88 o 
  -1   6   7        1.08        2.01      1.23 o 
   0   6   7      147.00      151.11      7.39 o 
   1   6   7       89.06      101.10      4.96 o 
   2   6   7        3.37        3.95      1.35 o 
   3   6   7       46.13       50.86      4.66 o 
   4   6   7        1.01        2.75      1.67 o 
   5   6   7       14.39        9.85      2.56 o 
   6   6   7        1.21        0.62      1.42 o 
   7   6   7        2.72        3.03      1.26 o 
  -8   7   7        6.05        4.08      1.22 o 
  -7   7   7        3.59        3.18      1.25 o 
  -6   7   7       25.60       22.42      3.14 o 
  -5   7   7        0.08        0.43      1.50 o 
  -4   7   7       22.96       23.30      4.57 o 
  -3   7   7       64.02       54.45      5.60 o 
  -2   7   7       88.78       96.85      7.37 o 
  -1   7   7       36.26       35.47      4.38 o 
   0   7   7      167.93      181.05      8.28 o 
   1   7   7      137.08      140.75      7.25 o 
   2   7   7       14.44       13.81      2.12 o 
   3   7   7       40.34       38.89      3.88 o 
   4   7   7       29.21       29.99      3.44 o 
   5   7   7        5.06        3.45      1.92 o 
   6   7   7       10.49       13.37      1.97 o 
  -7   8   7        8.67        9.26      2.40 o 
  -6   8   7        4.38        3.74      1.76 o 
  -5   8   7       16.96       16.31      3.57 o 
  -4   8   7       18.42       23.75      4.51 o 
  -3   8   7       57.31       65.88      6.08 o 
  -2   8   7       37.25       35.12      5.68 o 
  -1   8   7       20.66       21.15      3.08 o 
   0   8   7        5.05        1.02      2.23 o 
   1   8   7       78.27       86.22      6.39 o 
   2   8   7       97.00      101.31      5.91 o 
   3   8   7       10.35       10.42      2.10 o 
   4   8   7        6.04        6.30      1.40 o 
   5   8   7        0.15        0.77      1.33 o 
  -7   9   7        3.04        1.13      1.37 o 
  -6   9   7        2.00        3.38      2.47 o 
  -5   9   7        1.65        0.89      1.40 o 
  -4   9   7       30.16       28.13      3.44 o 
  -3   9   7        0.24        2.86      1.89 o 
  -2   9   7        2.90        6.42      2.11 o 
  -1   9   7       16.12       13.73      2.85 o 
   0   9   7       20.31       26.35      8.50 o 
   1   9   7        0.76        2.31      1.58 o 
   2   9   7       14.18       16.80      2.52 o 
   3   9   7        0.49        2.86      2.31 o 
   4   9   7       38.59       44.56      6.64 o 
   5   9   7        1.62        0.77      1.37 o 
  -5  10   7       17.79       15.95      3.40 o 
  -4  10   7        3.57        3.34      2.14 o 
  -3  10   7       42.82       26.85     14.55 o 
  -2  10   7        1.44        4.38      2.54 o 
  -1  10   7       21.99       19.62      3.76 o 
   0  10   7        6.17        8.75      2.78 o 
   1  10   7        5.44        5.47      2.25 o 
   2  10   7        0.06        0.83      1.59 o 
   3  10   7        8.11        6.89      2.81 o 
  -3  11   7       15.89        7.52      2.58 o 
  -2  11   7       33.17       36.11      5.14 o 
  -1  11   7        6.61        3.69      2.10 o 
   0  11   7        2.47        5.75      2.66 o 
   1  11   7       12.04        8.51      2.54 o 
 -10   0   8       22.59       22.04      5.35 o 
  -9   0   8       10.67       16.62      4.86 o 
  -8   0   8       13.69       18.52      4.60 o 
  -7   0   8     1281.69     1472.48     57.07 o 
  -6   0   8      127.47      132.73      8.11 o 
  -5   0   8      436.44      384.02     23.38 o 
  -4   0   8       41.90       38.68      4.32 o 
  -3   0   8       26.74       24.13      3.47 o 
  -2   0   8      436.57      482.11     19.23 o 
  -1   0   8      373.21      377.06     50.37 o 
   0   0   8      346.68      366.14     18.20 o 
   1   0   8       13.56       14.36      3.05 o 
   2   0   8      105.70       95.19     13.47 o 
   3   0   8       28.33       32.01      3.27 o 
   4   0   8        0.78        4.31      3.80 o 
   5   0   8       12.09       12.51      3.58 o 
   6   0   8       40.19       35.83      5.31 o 
   7   0   8       72.52       80.11      7.12 o 
   8   0   8       35.97       35.84      6.28 o 
 -10   1   8        0.35        1.24      1.21 o 
  -9   1   8        0.71        0.46      3.06 o 
  -8   1   8       11.84       15.33      3.08 o 
  -7   1   8       10.11       15.46      3.56 o 
  -6   1   8      577.96      677.66     32.03 o 
  -5   1   8      229.77      237.09      9.72 o 
  -4   1   8        6.61        5.93      1.46 o 
  -3   1   8       63.33       64.26      4.19 o 
  -2   1   8       64.62       66.21      4.14 o 
  -1   1   8        2.54        4.60      1.49 o 
   0   1   8        0.08        1.75      1.17 o 
   1   1   8       14.48       17.91      2.60 o 
   2   1   8       18.51       22.52      2.72 o 
   3   1   8       95.62       92.47      4.21 o 
   4   1   8        0.48        1.14      1.45 o 
   5   1   8        4.78        3.87      1.26 o 
   6   1   8        3.80        5.48      1.99 o 
   7   1   8       16.63       19.99      3.16 o 
   8   1   8        3.22       -0.39      2.94 o 
 -10   2   8        0.10        1.79      0.92 o 
  -9   2   8       25.88       28.19      3.44 o 
  -8   2   8        7.96        6.10      1.80 o 
  -7   2   8       38.49       45.20      6.44 o 
  -6   2   8      519.68      563.67     23.48 o 
  -5   2   8        0.02        0.54      1.41 o 
  -4   2   8        3.51        1.36      1.40 o 
  -3   2   8      126.47      132.64      6.30 o 
  -2   2   8      598.93      645.99     12.28 o 
  -1   2   8      395.43      397.99     10.01 o 
   0   2   8     1205.18     1038.79     59.79 o 
   1   2   8       89.98       99.14      6.31 o 
   2   2   8        1.73        2.94      1.18 o 
   3   2   8       44.38       47.41      3.20 o 
   4   2   8       46.67       45.20      3.30 o 
   5   2   8        8.07        9.28      1.69 o 
   6   2   8       30.67       31.35      3.82 o 
   7   2   8        0.02        4.49      2.60 o 
   8   2   8        2.55        1.92      1.48 o 
 -10   3   8       28.83       22.44      3.09 o 
  -9   3   8       10.54       11.04      3.08 o 
  -8   3   8       15.55       16.40      2.50 o 
  -7   3   8        4.76        8.54      2.36 o 
  -6   3   8     1290.56     1365.50     42.97 o 
  -5   3   8       44.04       43.15      5.25 o 
  -4   3   8       17.37       24.33      3.02 o 
  -3   3   8        5.80        7.02      1.58 o 
  -2   3   8      240.67      241.80     11.35 o 
  -1   3   8        3.73        3.90      1.00 o 
   0   3   8        2.20        3.57      1.21 o 
   1   3   8      178.35      176.42      7.13 o 
   2   3   8        6.00        4.35      1.22 o 
   3   3   8       18.49       23.56      2.86 o 
   4   3   8        7.81        6.98      1.53 o 
   5   3   8       12.15        7.32      1.75 o 
   6   3   8        7.71        9.55      2.07 o 
   7   3   8        1.37        0.30      1.23 o 
   8   3   8       28.93       20.10      3.87 o 
 -10   4   8        3.65        4.66      1.93 o 
  -9   4   8        2.79        3.36      1.31 o 
  -8   4   8       43.21       48.26      4.49 o 
  -7   4   8        2.44        1.98      2.09 o 
  -6   4   8       36.88       45.66      6.30 o 
  -5   4   8      492.91      491.82     18.47 o 
  -4   4   8      106.06      118.61      8.36 o 
  -3   4   8       53.98       58.91      4.78 o 
  -2   4   8        3.07        4.35      1.71 o 
  -1   4   8      892.89      954.73     26.15 o 
   0   4   8       24.08       25.65      2.20 o 
   1   4   8      114.23      117.21      4.74 o 
   2   4   8       14.35        9.62      1.73 o 
   3   4   8        2.21        3.56      1.37 o 
   4   4   8       25.88       17.49      4.07 o 
   5   4   8       19.61       17.18      2.60 o 
   6   4   8        4.00        2.07      1.19 o 
   7   4   8        1.89        0.31      1.20 o 
  -9   5   8        4.90        5.21      1.21 o 
  -8   5   8       19.00       22.16      2.61 o 
  -7   5   8        0.08       -1.09      1.51 o 
  -6   5   8       31.24       32.95      3.98 o 
  -5   5   8      225.17      258.36     11.66 o 
  -4   5   8        0.14       -1.00      2.30 o 
  -3   5   8      173.69      172.91     10.02 o 
  -2   5   8        2.59        2.47      1.55 o 
  -1   5   8      218.82      210.60      9.33 o 
   0   5   8       19.24       21.54      2.96 o 
   1   5   8      181.78      188.36      6.98 o 
   2   5   8       29.85       30.70      2.71 o 
   3   5   8        3.35        3.03      1.62 o 
   4   5   8       50.97       52.32      6.73 o 
   5   5   8       10.20       10.17      2.68 o 
   6   5   8        5.08        5.24      1.69 o 
   7   5   8       11.75       10.17      1.73 o 
  -8   6   8       16.87       19.09      2.18 o 
  -7   6   8       11.85       14.57      2.35 o 
  -6   6   8        1.35        0.23      2.07 o 
  -5   6   8      284.23      322.41     20.14 o 
  -4   6   8       10.04       12.83      3.13 o 
  -3   6   8        7.83       10.76      2.66 o 
  -2   6   8        0.32       -0.19      1.39 o 
  -1   6   8       29.71       36.42      3.45 o 
   0   6   8       81.95       84.50      5.10 o 
   1   6   8       38.57       50.83      4.37 o 
   2   6   8        0.02        0.54      1.37 o 
   3   6   8       56.77       57.46      4.94 o 
   4   6   8        5.26        7.91      2.42 o 
   5   6   8        5.57        7.80      2.24 o 
   6   6   8        2.48        3.40      1.24 o 
  -8   7   8        0.29       -1.49      1.64 o 
  -7   7   8        0.93        2.66      1.07 o 
  -6   7   8        3.25        4.40      2.45 o 
  -5   7   8       80.95       95.89      6.76 o 
  -4   7   8       81.03       90.89      6.99 o 
  -3   7   8       23.83       24.29      3.77 o 
  -2   7   8       26.63       31.53      5.47 o 
  -1   7   8        1.15        3.08      1.96 o 
   0   7   8        3.38        5.50      1.70 o 
   1   7   8       45.16       40.04      4.48 o 
   2   7   8        3.49        5.16      1.89 o 
   3   7   8       55.13       53.72      4.38 o 
   4   7   8        5.90        6.45      2.02 o 
   5   7   8        0.01        1.91      1.08 o 
   6   7   8        1.05        1.13      1.65 o 
  -7   8   8        0.24       -0.60      1.89 o 
  -6   8   8        0.49        0.52      1.36 o 
  -5   8   8        4.32        2.28      2.15 o 
  -4   8   8      131.79      129.89      7.87 o 
  -3   8   8       22.06       19.83      3.44 o 
  -2   8   8       32.51       40.31      7.69 o 
  -1   8   8        0.14       -0.84      2.34 o 
   0   8   8       18.38       23.19      4.25 o 
   1   8   8        9.11       11.05      2.46 o 
   2   8   8        1.77        2.56      1.98 o 
   3   8   8        0.13       -2.80      3.13 o 
   4   8   8       11.82       11.91      3.94 o 
   5   8   8       24.05       25.41      7.28 o 
  -6   9   8        0.40        0.07      1.68 o 
  -5   9   8       22.32       22.58      4.96 o 
  -4   9   8       40.43       40.12      3.22 o 
  -3   9   8        9.54        8.98      2.30 o 
  -2   9   8        1.56        2.61      1.65 o 
  -1   9   8       34.55       37.73      4.05 o 
   0   9   8        0.01       -1.81      2.68 o 
   1   9   8        0.14        6.01      3.02 o 
   2   9   8       43.61       51.17      7.28 o 
   3   9   8        1.02        5.62      2.39 o 
   4   9   8        4.79        6.24      2.30 o 
  -4  10   8        1.00        6.00      2.15 o 
  -3  10   8       13.37        6.57      4.30 o 
  -2  10   8        0.49       -1.83      1.83 o 
  -1  10   8        4.44        4.65      1.90 o 
   0  10   8       15.75       17.11      3.17 o 
   1  10   8        0.04        0.46      2.14 o 
   2  10   8        0.76       -0.23      3.26 o 
 -10   1   9        1.73        0.69      0.86 o 
  -9   1   9        2.04        0.56      2.23 o 
  -8   1   9        8.42       10.24      2.43 o 
  -7   1   9      313.48      301.99     14.56 o 
  -6   1   9      370.26      352.52     83.46 o 
  -5   1   9      226.91      230.56     11.30 o 
  -4   1   9        1.58        3.33      1.49 o 
  -3   1   9        0.13        0.37      1.09 o 
  -2   1   9      307.51      347.32      8.67 o 
  -1   1   9        3.35        2.71      0.91 o 
   0   1   9      131.03      134.16      5.49 o 
   1   1   9       22.79       21.30      2.42 o 
   2   1   9       65.58       75.47      6.17 o 
   3   1   9       10.01        6.83      1.95 o 
   4   1   9        7.29        4.49      2.11 o 
   5   1   9        0.39        3.17      2.26 o 
   6   1   9      121.05      100.48      8.66 o 
   7   1   9      141.14      108.26     11.19 o 
 -10   2   9        2.16        1.64      2.25 o 
  -9   2   9       20.73       24.73      2.97 o 
  -8   2   9       13.41       14.32      2.59 o 
  -7   2   9      206.12      235.75     24.55 o 
  -6   2   9       33.37       39.38      5.75 o 
  -5   2   9        0.16       -1.43      1.46 o 
  -4   2   9       14.60       12.09      2.66 o 
  -3   2   9       97.71      100.58      8.52 o 
  -2   2   9        2.87        3.68      1.04 o 
  -1   2   9      123.20      121.91      5.06 o 
   0   2   9      176.96      181.43      6.72 o 
   1   2   9        0.18        1.39      1.50 o 
   2   2   9       58.22       55.70      4.95 o 
   3   2   9        0.45        2.97      2.16 o 
   4   2   9        6.66        4.84      1.59 o 
   5   2   9       67.70       67.32      5.60 o 
   6   2   9       71.24       72.94      9.88 o 
   7   2   9       26.40       31.54      4.17 o 
  -9   3   9       10.34       18.17      5.72 o 
  -8   3   9       85.27       84.61      4.92 o 
  -7   3   9      138.94      139.93      6.94 o 
  -6   3   9      229.89      248.43     14.85 o 
  -5   3   9       35.15       45.08      5.37 o 
  -4   3   9       86.68       85.53      5.71 o 
  -3   3   9        0.97        3.28      1.52 o 
  -2   3   9        1.17       -0.09      1.05 o 
  -1   3   9       97.29       89.46      4.15 o 
   0   3   9      220.08      217.40      7.08 o 
   1   3   9      352.19      347.08     12.74 o 
   2   3   9       56.82       63.93      4.33 o 
   3   3   9       63.19       63.56      5.12 o 
   4   3   9       24.30       25.19      3.05 o 
   5   3   9       14.97       13.83      2.48 o 
   6   3   9        9.34        5.12      6.93 o 
   7   3   9        7.68        5.74      2.26 o 
  -9   4   9        7.88        9.18      1.83 o 
  -8   4   9       25.98       26.59      3.15 o 
  -7   4   9       29.13       32.49      3.28 o 
  -6   4   9      189.43      204.83     13.22 o 
  -5   4   9       69.87       63.47      7.65 o 
  -4   4   9       59.74       61.35      5.01 o 
  -3   4   9      241.08      236.51     10.02 o 
  -2   4   9        0.84        0.75      1.67 o 
  -1   4   9       82.37       80.86      4.65 o 
   0   4   9       70.55       77.21      4.60 o 
   1   4   9      129.25      129.90      6.16 o 
   2   4   9       65.97       67.22      5.30 o 
   3   4   9      220.60      213.19      9.79 o 
   4   4   9        2.47        2.89      2.03 o 
   5   4   9        7.12        7.58      2.45 o 
   6   4   9       15.31        8.86      2.46 o 
   7   4   9       12.16       14.46      5.72 o 
  -9   5   9        1.03       -0.51      1.33 o 
  -8   5   9       20.24       18.05      2.16 o 
  -7   5   9        8.37        9.07      1.87 o 
  -6   5   9        1.68        0.77      2.32 o 
  -5   5   9       12.52        7.36      3.07 o 
  -4   5   9        7.61        9.88      3.65 o 
  -3   5   9       40.48       49.79      4.32 o 
  -2   5   9       13.00       12.99      2.36 o 
  -1   5   9      321.25      340.39     16.22 o 
   0   5   9        0.64       -2.65      2.93 o 
   1   5   9       80.55       75.60      7.90 o 
   2   5   9      164.45      170.59      9.64 o 
   3   5   9        1.77        0.11      1.26 o 
   4   5   9       76.68       76.56     11.36 o 
   5   5   9        2.58        4.11      1.88 o 
   6   5   9        0.56        2.25      1.53 o 
  -8   6   9       29.54       25.13      2.23 o 
  -7   6   9       15.32       15.06      2.13 o 
  -6   6   9        3.16        4.11      2.00 o 
  -5   6   9      141.26      156.61      8.65 o 
  -4   6   9      128.06      157.42      8.99 o 
  -3   6   9       24.86       30.38      4.18 o 
  -2   6   9      257.29      270.01     11.11 o 
  -1   6   9       16.78       21.36      4.00 o 
   0   6   9        1.62        2.66      1.74 o 
   1   6   9       11.32       16.84      4.40 o 
   2   6   9       78.82       95.71      8.36 o 
   3   6   9      105.09      102.15      9.26 o 
   4   6   9       23.32       25.48      3.60 o 
   5   6   9        0.67        2.29      2.13 o 
   6   6   9        2.09        2.49      2.23 o 
  -7   7   9        2.93        3.93      1.28 o 
  -6   7   9       31.45       30.44      4.28 o 
  -5   7   9       63.56       75.36      7.45 o 
  -4   7   9       32.67       36.49      3.81 o 
  -3   7   9        0.13        0.56      1.68 o 
  -2   7   9       56.82       66.46      7.76 o 
  -1   7   9       15.25       12.72      3.34 o 
   0   7   9       69.15       66.83      7.19 o 
   1   7   9        0.80        0.10      2.00 o 
   2   7   9        0.34        3.15      3.36 o 
   3   7   9       10.62       14.76      5.68 o 
   4   7   9       15.43       17.05      4.25 o 
   5   7   9        3.80        5.77      1.76 o 
  -6   8   9        0.62        1.30      5.14 o 
  -5   8   9       18.05       13.71      2.99 o 
  -4   8   9       57.53       57.56      4.89 o 
  -3   8   9       51.60       52.14      4.85 o 
  -2   8   9       94.99       96.64      7.82 o 
  -1   8   9       25.93       24.00      4.29 o 
   0   8   9       46.22       57.06      5.15 o 
   1   8   9       28.63       24.19      5.78 o 
   2   8   9       18.80       18.08      4.90 o 
   3   8   9        3.55        4.80      2.71 o 
   4   8   9        9.71       12.72      2.87 o 
  -5   9   9        0.12        2.84      2.19 o 
  -4   9   9        1.00        5.71      1.90 o 
  -3   9   9        7.34        5.27      1.70 o 
  -2   9   9       16.22       14.71      2.49 o 
  -1   9   9       44.37       41.54      4.04 o 
   0   9   9        4.29        2.01      2.98 o 
   1   9   9        1.26        1.85      1.31 o 
   2   9   9        0.84       -1.21      1.46 o 
   3   9   9        0.03        1.77      1.23 o 
  -3  10   9       20.31       18.63      3.57 o 
  -2  10   9       21.06        9.16      8.75 o 
  -1  10   9        2.53        4.74      1.88 o 
   0  10   9        0.24        0.28      1.25 o 
   1  10   9        0.26       -0.44      1.58 o 
  -9   0  10       35.53       38.77      6.37 o 
  -8   0  10       63.29       69.40      6.29 o 
  -7   0  10      166.31      178.66     14.92 o 
  -6   0  10      139.65      138.21     10.17 o 
  -5   0  10       56.45       68.52     11.30 o 
  -4   0  10      127.29      114.92     12.91 o 
  -3   0  10       79.57       68.84      5.69 o 
  -2   0  10        3.01        5.04      2.14 o 
  -1   0  10      142.07      142.65      7.79 o 
   0   0  10      232.01      182.63     16.19 o 
   1   0  10     3171.34     3052.26     99.15 o 
   2   0  10      628.75      595.08     32.88 o 
   3   0  10       34.41       35.57      7.53 o 
   4   0  10       66.63       69.64      9.73 o 
   5   0  10       12.67       17.53      4.79 o 
   6   0  10        8.94        4.10      2.96 o 
   7   0  10        0.54       -1.75      2.15 o 
  -9   1  10       19.46       24.28      3.45 o 
  -8   1  10        0.75        0.73      2.29 o 
  -7   1  10       10.57        7.99      2.55 o 
  -6   1  10       80.16       71.71      7.51 o 
  -5   1  10       19.43       16.43      3.23 o 
  -4   1  10        0.87        1.00      1.60 o 
  -3   1  10        5.61        4.20      1.58 o 
  -2   1  10        1.65        1.22      1.07 o 
  -1   1  10        5.07        5.19      1.73 o 
   0   1  10      329.81      321.77     10.11 o 
   1   1  10       77.31       79.90      7.79 o 
   2   1  10      342.42      299.69     12.84 o 
   3   1  10       47.34       56.09      5.32 o 
   4   1  10       13.28       16.67      2.93 o 
   5   1  10        5.19        4.48      1.85 o 
   6   1  10        2.88        5.63      1.89 o 
   7   1  10        2.22        3.73      1.70 o 
  -9   2  10        5.18        8.56      2.08 o 
  -8   2  10       11.59       12.07      2.34 o 
  -7   2  10       63.66       73.82      7.06 o 
  -6   2  10       43.15       45.54      5.01 o 
  -5   2  10       30.22       28.96      4.70 o 
  -4   2  10        0.61        0.43      1.62 o 
  -3   2  10        5.10        3.64      2.25 o 
  -2   2  10       56.04       54.21      3.27 o 
  -1   2  10      175.26      160.19      6.20 o 
   0   2  10      280.72      287.91     14.66 o 
   1   2  10      462.12      364.97     15.23 o 
   2   2  10      258.67      244.45     11.60 o 
   3   2  10        0.44       -1.65      1.65 o 
   4   2  10        0.07       -0.51      1.18 o 
   5   2  10       12.88       13.66      2.51 o 
   6   2  10       14.59       15.14      2.64 o 
   7   2  10       14.83       14.14      3.37 o 
  -9   3  10       20.75       18.08      2.98 o 
  -8   3  10       57.02       60.54      6.28 o 
  -7   3  10       35.15       31.83      3.80 o 
  -6   3  10        3.98        1.22      3.81 o 
  -5   3  10       79.85       79.09      7.13 o 
  -4   3  10       26.57       28.23      3.39 o 
  -3   3  10       68.00       64.91      5.89 o 
  -2   3  10       45.50       49.28      3.16 o 
  -1   3  10       39.87       39.71      2.90 o 
   0   3  10      481.64      449.95     20.11 o 
   1   3  10        3.73        4.67      2.36 o 
   2   3  10      417.08      391.88     20.74 o 
   3   3  10      154.37      147.23      8.87 o 
   4   3  10       36.90       38.35      5.59 o 
   5   3  10        6.31        5.66      2.20 o 
   6   3  10       13.85        9.18      2.93 o 
  -9   4  10        7.14        5.26      1.76 o 
  -8   4  10       10.39        4.43      2.54 o 
  -7   4  10       10.39        8.04      1.78 o 
  -6   4  10      126.83      136.56     10.63 o 
  -5   4  10       17.64       14.81      3.16 o 
  -4   4  10       55.45       45.78      4.46 o 
  -3   4  10        8.46        6.10      2.45 o 
  -2   4  10       28.02       32.06      3.77 o 
  -1   4  10       50.57       50.26      4.41 o 
   0   4  10        5.12        5.43      1.87 o 
   1   4  10       13.74       15.64      3.37 o 
   2   4  10       27.66       21.20      3.70 o 
   3   4  10       37.88       45.15      4.85 o 
   4   4  10       22.34       17.81      2.85 o 
   5   4  10        2.48        1.61      1.83 o 
   6   4  10       21.44       22.74      3.44 o 
  -8   5  10       50.14       40.16      4.77 o 
  -7   5  10       20.04       21.56      2.87 o 
  -6   5  10        0.01        2.67      2.14 o 
  -5   5  10      238.99      275.14     15.63 o 
  -4   5  10       52.79       48.87      5.72 o 
  -3   5  10        0.06        0.53      2.09 o 
  -2   5  10      235.22      248.35     11.99 o 
  -1   5  10       40.14       46.36      4.23 o 
   0   5  10       35.19       42.42      4.07 o 
   1   5  10       23.20       22.86      3.45 o 
   2   5  10        0.01       -1.56      1.56 o 
   3   5  10       18.76       19.43      3.07 o 
   4   5  10       59.85       66.67     10.03 o 
   5   5  10       27.86       23.39      3.66 o 
   6   5  10       14.65       20.10      4.17 o 
  -8   6  10        0.03        1.62      1.28 o 
  -7   6  10       16.51       16.66      1.98 o 
  -6   6  10       50.06       49.97      5.64 o 
  -5   6  10       42.29       44.73      6.09 o 
  -4   6  10      104.43      110.62      7.81 o 
  -3   6  10      146.39      147.79     10.80 o 
  -2   6  10        1.30        1.34      2.10 o 
  -1   6  10       57.50       60.21      4.24 o 
   0   6  10      103.95      100.85      8.51 o 
   1   6  10        5.67       12.09      3.48 o 
   2   6  10        0.15        1.94      1.63 o 
   3   6  10       77.38       91.12      9.12 o 
   4   6  10        2.96        4.66      2.14 o 
   5   6  10        1.45        2.46      1.53 o 
  -7   7  10        5.65        3.70      1.40 o 
  -6   7  10        0.23        0.16      1.33 o 
  -5   7  10       71.86       66.78      6.54 o 
  -4   7  10       18.16       18.00      2.81 o 
  -3   7  10       70.23       66.03      5.66 o 
  -2   7  10       24.37       22.19      3.22 o 
  -1   7  10        2.02        1.02      1.88 o 
   0   7  10       18.44       24.71      3.31 o 
   1   7  10        2.77        2.97      1.64 o 
   2   7  10       13.02       11.92      2.98 o 
   3   7  10        0.13       -2.03      2.03 o 
   4   7  10        2.20        4.11      1.58 o 
  -6   8  10        0.56        2.53      1.25 o 
  -5   8  10        7.48        5.10      1.87 o 
  -4   8  10       77.19       75.86      5.02 o 
  -3   8  10       13.93       17.58      2.38 o 
  -2   8  10        0.00       -1.60      1.60 o 
  -1   8  10        6.77        3.85      1.84 o 
   0   8  10        0.50        0.04      1.37 o 
   1   8  10        0.02       -0.57      2.10 o 
   2   8  10        1.76        1.81      1.62 o 
   3   8  10        6.30        5.55      1.76 o 
  -4   9  10       11.23        5.48      1.77 o 
  -3   9  10       68.41       40.02      7.34 o 
  -2   9  10       11.11       10.31      1.83 o 
  -1   9  10        0.86        1.09      1.38 o 
   0   9  10        0.26       -1.48      1.55 o 
   1   9  10        8.29        4.05      2.54 o 
   2   9  10        1.06       -2.71      2.71 o 
  -9   1  11       19.00       13.01      2.41 o 
  -8   1  11        0.00        1.26      1.31 o 
  -7   1  11        5.61        5.59      2.19 o 
  -6   1  11       74.67       79.57      7.76 o 
  -5   1  11      105.79      115.10      8.26 o 
  -4   1  11      302.68      252.32     11.67 o 
  -3   1  11        6.45        7.59      1.90 o 
  -2   1  11       24.26       23.93      2.39 o 
  -1   1  11       94.49      102.16      5.82 o 
   0   1  11      113.96      116.36      6.80 o 
   1   1  11        9.64        6.52      1.93 o 
   2   1  11       13.86       15.62      3.09 o 
   3   1  11        6.33        7.96      2.29 o 
   4   1  11       11.17       12.33      2.12 o 
   5   1  11        1.67        3.57      1.73 o 
   6   1  11        0.88        0.36      1.23 o 
  -9   2  11       25.13       19.66      3.78 o 
  -8   2  11       11.84       18.23      2.55 o 
  -7   2  11        8.22        9.58      2.76 o 
  -6   2  11       31.85       34.25      4.96 o 
  -5   2  11        4.57        6.41      2.38 o 
  -4   2  11       54.41       49.50      4.78 o 
  -3   2  11      126.78      111.86      8.35 o 
  -2   2  11       33.48       41.14      3.15 o 
  -1   2  11        0.97        1.59      1.31 o 
   0   2  11      194.30      190.23     11.53 o 
   1   2  11       23.75       21.17      3.71 o 
   2   2  11      222.72      239.48     14.88 o 
   3   2  11       28.52       36.02      4.15 o 
   4   2  11       25.97       26.24      4.35 o 
   5   2  11        1.51        0.99      1.33 o 
   6   2  11        0.94        0.00      1.81 o 
  -9   3  11       23.48       11.68      2.92 o 
  -8   3  11        3.40        3.52      2.07 o 
  -7   3  11        0.07        0.30      1.67 o 
  -6   3  11        6.88        7.11      2.89 o 
  -5   3  11      175.35      184.06     10.97 o 
  -4   3  11      136.86      143.94      7.95 o 
  -3   3  11      101.22       90.80      7.21 o 
  -2   3  11        4.22        3.53      1.96 o 
  -1   3  11      101.22      104.74      5.79 o 
   0   3  11      114.44      108.40      5.88 o 
   1   3  11      382.69      398.10     32.76 o 
   2   3  11       57.79       61.10      5.72 o 
   3   3  11       80.38       73.30      6.01 o 
   4   3  11        4.29        3.24      1.49 o 
   5   3  11       22.23       22.30      3.26 o 
   6   3  11        0.28       -0.19      2.08 o 
  -8   4  11        1.48        4.08      1.55 o 
  -7   4  11       10.75        6.46      1.68 o 
  -6   4  11       19.43       20.92      4.17 o 
  -5   4  11       47.91       45.46      5.04 o 
  -4   4  11        9.22        6.94      3.07 o 
  -3   4  11       37.23       39.26      4.11 o 
  -2   4  11       22.63       19.05      2.97 o 
  -1   4  11      267.91      256.54     20.37 o 
   0   4  11       60.05       68.39      7.18 o 
   1   4  11       12.57       16.97      3.38 o 
   2   4  11        3.17        3.29      1.72 o 
   3   4  11        4.82        6.54      1.81 o 
   4   4  11        0.02        0.24      1.62 o 
   5   4  11        8.48        9.63      3.11 o 
  -8   5  11        4.41        5.13      1.98 o 
  -7   5  11        1.80        2.20      1.17 o 
  -6   5  11       14.86       15.58      3.41 o 
  -5   5  11       23.91       21.13      3.40 o 
  -4   5  11        1.73        0.73      2.06 o 
  -3   5  11       22.04       22.87      3.27 o 
  -2   5  11        0.02        1.81      1.84 o 
  -1   5  11       45.22       54.65      4.06 o 
   0   5  11       22.95       26.38      3.90 o 
   1   5  11       51.59       55.58      5.33 o 
   2   5  11        3.88        4.16      1.98 o 
   3   5  11       14.27       15.13      2.54 o 
   4   5  11       30.10       24.42      3.71 o 
   5   5  11        0.21       -1.85      2.31 o 
  -7   6  11        0.00       -0.85      1.92 o 
  -6   6  11       63.55       61.35      5.78 o 
  -5   6  11       10.03       10.14      2.34 o 
  -4   6  11        0.04       -1.81      2.17 o 
  -3   6  11       25.27       30.77      4.02 o 
  -2   6  11        7.50        5.85      2.25 o 
  -1   6  11      102.51      115.42      5.58 o 
   0   6  11       82.02       93.04      9.08 o 
   1   6  11        5.43        3.64      1.73 o 
   2   6  11       51.20       55.53      6.42 o 
   3   6  11        1.28        2.69      1.60 o 
   4   6  11       32.48       37.36      3.97 o 
  -6   7  11        2.03        1.38      1.51 o 
  -5   7  11        3.15        2.41      2.18 o 
  -4   7  11       34.77       35.80      4.69 o 
  -3   7  11        1.37        2.94      1.75 o 
  -2   7  11       28.51       25.89      3.09 o 
  -1   7  11        2.21        6.82      2.26 o 
   0   7  11        1.41        1.05      1.59 o 
   1   7  11       11.91       14.91      3.32 o 
   2   7  11        7.34        7.90      2.17 o 
   3   7  11        0.14       -1.80      1.80 o 
  -5   8  11        2.31        0.40      1.08 o 
  -4   8  11       19.60       14.86      2.79 o 
  -3   8  11        2.79        0.89      1.27 o 
  -2   8  11       10.90        8.01      1.81 o 
  -1   8  11       37.39       34.51      4.07 o 
   0   8  11       13.16       14.02      2.78 o 
   1   8  11        4.29        2.86      1.54 o 
   2   8  11        0.37       -0.37      1.93 o 
  -2   9  11       30.55        6.70      2.67 o 
  -1   9  11        2.24       -0.40      3.28 o 
  -8   0  12        7.42        6.60      2.68 o 
  -7   0  12        0.01       -3.02      3.02 o 
  -6   0  12        1.47        2.03      2.46 o 
  -5   0  12       58.16       49.02      9.47 o 
  -4   0  12       58.94       57.86     10.56 o 
  -3   0  12       13.77        6.30      2.72 o 
  -2   0  12       11.11        7.13      2.09 o 
  -1   0  12      332.51      340.72     30.62 o 
   0   0  12      677.31      620.85     92.47 o 
   1   0  12        9.10        8.64      2.74 o 
   2   0  12      127.28      169.55     16.18 o 
   3   0  12      214.04      219.32     17.56 o 
   4   0  12       15.97       19.45      3.30 o 
   5   0  12        6.02        7.44      2.84 o 
  -8   1  12        7.34        9.74      3.03 o 
  -7   1  12        8.26        6.57      1.79 o 
  -6   1  12        8.66       12.82      2.43 o 
  -5   1  12      106.62       99.52     22.84 o 
  -4   1  12        2.80        4.92      2.34 o 
  -3   1  12        1.18        1.95      1.37 o 
  -2   1  12        1.77        2.87      1.29 o 
  -1   1  12       18.57       22.39      2.88 o 
   0   1  12       12.97       10.92      2.29 o 
   1   1  12        5.85        8.73      2.61 o 
   2   1  12       61.13       77.41      7.91 o 
   3   1  12        7.61        7.82      2.69 o 
   4   1  12       13.52        9.74      4.25 o 
   5   1  12       18.63       17.62      4.02 o 
  -8   2  12        0.76        0.91      1.32 o 
  -7   2  12        1.91        2.61      3.17 o 
  -6   2  12       17.00       16.96      3.55 o 
  -5   2  12       12.03       11.14      2.71 o 
  -4   2  12       41.44       45.39      4.37 o 
  -3   2  12       12.57       11.67      2.49 o 
  -2   2  12      167.78      165.06      8.62 o 
  -1   2  12        8.00        8.83      1.74 o 
   0   2  12        7.28        6.93      1.68 o 
   1   2  12        0.15        3.72      1.78 o 
   2   2  12      130.95      152.56     12.70 o 
   3   2  12      136.82      143.64     15.93 o 
   4   2  12        6.51        9.51      1.99 o 
   5   2  12        0.07       -1.16      1.70 o 
  -8   3  12        6.71        3.85      1.74 o 
  -7   3  12        0.67        0.16      1.48 o 
  -6   3  12        8.03        4.58      1.95 o 
  -5   3  12       19.69       18.20      3.33 o 
  -4   3  12        2.59        0.16      1.53 o 
  -3   3  12        1.28        1.29      1.54 o 
  -2   3  12       46.37       54.26      5.86 o 
  -1   3  12      104.94      114.40      6.09 o 
   0   3  12       17.79       15.07      2.48 o 
   1   3  12      154.02      159.17      9.06 o 
   2   3  12        3.47        4.33      1.66 o 
   3   3  12       37.08       38.63      5.09 o 
   4   3  12       23.10       23.20      2.70 o 
   5   3  12        0.55        1.16      1.46 o 
  -7   4  12        0.24       -0.33      1.08 o 
  -6   4  12       41.12       39.81      8.61 o 
  -5   4  12       15.04       17.80      3.20 o 
  -4   4  12        1.26        1.87      2.66 o 
  -3   4  12       34.90       32.13      4.23 o 
  -2   4  12       58.06       53.53      5.36 o 
  -1   4  12        0.00        0.58      1.33 o 
   0   4  12       19.79       20.54      2.93 o 
   1   4  12        0.38        0.75      1.66 o 
   2   4  12       22.97       28.54      3.53 o 
   3   4  12        2.10        2.60      1.60 o 
   4   4  12       17.94       22.21      5.36 o 
  -7   5  12       22.80       22.47      4.11 o 
  -6   5  12        4.65        8.34      3.11 o 
  -5   5  12        0.95        2.61      1.60 o 
  -4   5  12        5.96        8.02      2.59 o 
  -3   5  12       26.35       38.45      4.15 o 
  -2   5  12       47.64       44.76      3.93 o 
  -1   5  12       50.44       61.13      3.95 o 
   0   5  12        5.94        3.32      1.40 o 
   1   5  12        0.04        0.88      1.33 o 
   2   5  12        0.49       -0.34      1.44 o 
   3   5  12       89.73       98.58      7.10 o 
   4   5  12       23.59       32.34      4.53 o 
  -6   6  12        0.45       -1.78      2.42 o 
  -5   6  12       24.42       21.79      3.02 o 
  -4   6  12        0.44        0.04      1.67 o 
  -3   6  12        0.01        0.19      1.88 o 
  -2   6  12        2.38        2.37      1.81 o 
  -1   6  12       16.48       22.40      3.06 o 
   0   6  12        1.44        1.73      1.95 o 
   1   6  12       18.16       24.63      2.55 o 
   2   6  12       49.77       70.78      5.85 o 
   3   6  12        0.41        0.29      1.08 o 
  -5   7  12        0.47        0.22      1.21 o 
  -4   7  12        0.63        0.95      1.17 o 
  -3   7  12        2.30        2.28      1.56 o 
  -2   7  12       22.55       22.82      2.90 o 
  -1   7  12       29.99       25.48      5.24 o 
   0   7  12       14.82       15.36      4.54 o 
   1   7  12        0.06       -0.15      1.25 o 
   2   7  12        4.52        7.56      2.72 o 
  -3   8  12        3.41        2.59      2.25 o 
  -2   8  12       21.27        4.66      3.01 o 
  -1   8  12        1.92        1.90      1.83 o 
  -7   1  13        6.75        6.83      2.44 o 
  -6   1  13        0.19       -0.54      1.67 o 
  -5   1  13       65.58       60.52      8.87 o 
  -4   1  13       26.03       19.24      3.18 o 
  -3   1  13      174.34      155.73     13.10 o 
  -2   1  13       70.93       66.18      4.40 o 
  -1   1  13       23.12       22.23      2.51 o 
   0   1  13        7.53        9.47      1.78 o 
   1   1  13       51.07       62.45      6.74 o 
   2   1  13       23.08       29.27      4.50 o 
   3   1  13       75.52       82.98      6.52 o 
   4   1  13       14.43       17.46      2.56 o 
  -7   2  13       14.38       17.10      2.51 o 
  -6   2  13       12.35        8.59      2.07 o 
  -5   2  13        5.81        0.94      2.08 o 
  -4   2  13       70.60       60.67      4.71 o 
  -3   2  13        0.08        4.08      1.65 o 
  -2   2  13       23.01       24.35      3.46 o 
  -1   2  13      124.96      137.54      7.15 o 
   0   2  13      150.86      168.30      7.88 o 
   1   2  13        9.13       11.56      1.96 o 
   2   2  13        2.42        1.73      1.47 o 
   3   2  13        0.19        1.48      1.78 o 
   4   2  13        4.45        7.99      2.51 o 
  -7   3  13        3.89       -0.15      1.06 o 
  -6   3  13        3.12        1.15      1.00 o 
  -5   3  13       12.51       15.44      3.46 o 
  -4   3  13        9.34        9.43      2.46 o 
  -3   3  13        7.08        5.88      2.20 o 
  -2   3  13        0.27        1.06      1.52 o 
  -1   3  13        0.01        2.77      1.56 o 
   0   3  13        3.28        4.17      1.77 o 
   1   3  13        0.69        2.26      1.37 o 
   2   3  13       20.72       22.55      3.00 o 
   3   3  13       16.52       17.98      2.32 o 
  -6   4  13        7.56       10.30      2.28 o 
  -5   4  13        4.55        4.05      1.48 o 
  -4   4  13       40.84       38.77      4.24 o 
  -3   4  13        0.69        2.62      1.52 o 
  -2   4  13       35.92       26.87      3.15 o 
  -1   4  13        0.00        0.13      1.30 o 
   0   4  13       15.08       18.23      2.65 o 
   1   4  13       51.84       50.55      5.09 o 
   2   4  13       27.08       35.21      3.94 o 
   3   4  13       36.98       48.51      6.07 o 
  -6   5  13        0.22        1.95      1.97 o 
  -5   5  13        0.00       -0.97      1.25 o 
  -4   5  13        6.02        5.36      1.87 o 
  -3   5  13        8.42       11.57      2.51 o 
  -2   5  13        1.32        0.88      1.21 o 
  -1   5  13       16.74       12.17      2.27 o 
   0   5  13       17.60       20.26      3.68 o 
   1   5  13        1.75        2.89      1.23 o 
   2   5  13       52.12       62.36      5.08 o 
  -5   6  13        0.58        0.30      1.36 o 
  -4   6  13        2.62        3.66      1.44 o 
  -3   6  13        0.74       -0.27      1.16 o 
  -2   6  13        1.11        1.03      1.28 o 
  -1   6  13        7.38        2.15      2.06 o 
   0   6  13        3.34        6.73      3.30 o 
  -2   7  13        2.92        5.22      2.71 o 
  -1   7  13       20.42        9.98      3.20 o 
  -6   0  14        0.09       -2.08      2.08 o 
  -5   0  14        0.01       -0.44      2.11 o 
  -4   0  14        7.02        5.02      3.82 o 
  -3   0  14        1.78        3.19      1.91 o 
  -2   0  14        0.38       -0.37      2.85 o 
  -1   0  14       88.40       80.44      6.30 o 
   0   0  14       40.54       43.28      4.62 o 
   1   0  14       24.78       31.15      4.25 o 
   2   0  14        0.92        1.28      1.55 o 
   3   0  14        0.03       -0.60      1.58 o 
  -6   1  14        0.61        2.60      1.55 o 
  -5   1  14       15.34       11.13      2.86 o 
  -4   1  14       14.15       16.15      3.71 o 
  -3   1  14        0.05        0.24      1.59 o 
  -2   1  14        2.88        2.36      1.00 o 
  -1   1  14        2.75        3.38      1.28 o 
   0   1  14        0.04        1.04      1.07 o 
   1   1  14        0.51        0.27      1.19 o 
   2   1  14        1.78        2.37      1.80 o 
   3   1  14        1.57       -1.35      1.35 o 
  -6   2  14        2.27        6.70      2.64 o 
  -5   2  14        8.89        5.31      2.87 o 
  -4   2  14       16.81       16.74      3.47 o 
  -3   2  14       13.63       13.26      2.59 o 
  -2   2  14        0.05       -0.92      1.46 o 
  -1   2  14        0.04        0.71      1.00 o 
   0   2  14       19.51       17.82      2.20 o 
   1   2  14        5.29        2.95      1.84 o 
   2   2  14        5.25        3.67      1.64 o 
  -5   3  14        3.44        2.97      1.13 o 
  -4   3  14        9.46       13.62      3.20 o 
  -3   3  14        4.31        4.40      2.03 o 
  -2   3  14        0.02       -1.00      1.66 o 
  -1   3  14        0.00       -0.40      1.42 o 
   0   3  14       44.35       55.25      4.29 o 
   1   3  14       19.25       20.69      3.21 o 
   2   3  14       17.50       22.83      2.98 o 
  -5   4  14        0.80        0.71      1.66 o 
  -4   4  14        1.60        3.24      1.42 o 
  -3   4  14       26.02       20.83      2.74 o 
  -2   4  14       11.20       16.29      2.53 o 
  -1   4  14        2.23        2.03      1.71 o 
   0   4  14       14.19       15.69      2.28 o 
   1   4  14        5.42       10.50      2.13 o 
  -4   5  14       38.28       20.13      4.08 o 
  -3   5  14        5.79        5.19      1.84 o 
  -2   5  14       20.73       25.72      5.37 o 
  -1   5  14        1.08        1.16      2.02 o 
   0   5  14        0.07       -0.06      1.37 o 
  -5   1  15        1.23        5.11      2.24 o 
  -4   1  15        3.10        1.21      1.42 o 
  -3   1  15        7.67       13.71      2.83 o 
  -2   1  15        1.88        1.39      1.83 o 
  -1   1  15        1.31        0.11      0.98 o 
   0   1  15        0.89        0.35      0.93 o 
   1   1  15       13.84       12.69      2.27 o 
  -4   2  15        0.19        1.84      1.29 o 
  -3   2  15        5.09        4.25      1.94 o 
  -2   2  15        5.87        7.47      2.09 o 
  -1   2  15        3.89        5.65      1.71 o 
   0   2  15        9.70        8.73      1.92 o 
  -3   3  15        7.21       10.94      2.52 o 
  -2   3  15        1.27        4.11      1.77 o 
  -1   3  15        4.65        5.41      2.22 o 
                                                 
